# Supplementary material for: ﻿Species diversity and major host/substrate associations of the genus Akanthomyces (Hypocreales, Cordycipitaceae)
Source: MycoKeys. 2024 Jan 15;101:113–41. doi: 10.3897/mycokeys.101.109751 (PMC10806914; doi:10.3897/mycokeys.101.109751)
Supplement: XML Treatment for Akanthomyces kunmingensis [file mycokeys.101.109751-treatment1.xml]

<!DOCTYPE tp:taxon-treatment
  PUBLIC "-//TaxonX//DTD Taxonomic Treatment Publishing DTD v0 20100105//EN" "tax-treatment-NSO.dtd">
<tp:taxon-treatment xmlns:tp="http://www.plazi.org/taxpub"><tp:treatment-meta><kwd-group><label>Taxon classification</label><kwd>
              <named-content content-type="kingdom">Fungi</named-content>
            </kwd><kwd>
              <named-content content-type="order">Hypocreales</named-content>
            </kwd><kwd>
              <named-content content-type="family">Cordycipitaceae</named-content>
            </kwd></kwd-group><mixed-citation publication-type="journal"><person-group><name><surname>Wang</surname><given-names>Yao</given-names></name><name><surname>Wang</surname><given-names>Zhi-Qin</given-names></name><name><surname>Luo</surname><given-names>Run</given-names></name><name><surname>Souvanhnachit</surname><given-names>Sisommay</given-names></name><name><surname>Thanarut</surname><given-names>Chinnapan</given-names></name><name><surname>Dao</surname><given-names>Van-Minh</given-names></name><name><surname>Yu</surname><given-names>Hong</given-names></name></person-group><article-title>﻿Species diversity and major host/substrate associations of the genus <italic><tp:taxon-name><tp:taxon-name-part taxon-name-part-type="genus" reg="Akanthomyces">Akanthomyces</tp:taxon-name-part></tp:taxon-name></italic> (<tp:taxon-name><tp:taxon-name-part taxon-name-part-type="order">Hypocreales</tp:taxon-name-part></tp:taxon-name>, <tp:taxon-name><tp:taxon-name-part taxon-name-part-type="family">Cordycipitaceae</tp:taxon-name-part></tp:taxon-name>)</article-title><source>MycoKeys</source><day>15</day><month>01</month><year>2024</year><volume>101</volume><fpage>113</fpage><lpage>141</lpage><pub-id pub-id-type="doi">10.3897/mycokeys.101.109751</pub-id></mixed-citation></tp:treatment-meta><tp:nomenclature><label>﻿</label><tp:taxon-name>
            <object-id xmlns:xlink="http://www.w3.org/1999/xlink" content-type="arpha" xlink:type="simple">F592BD4C-1006-57D0-81E9-739478AF39A3</object-id>
            <tp:taxon-name-part taxon-name-part-type="genus" reg="Akanthomyces">Akanthomyces</tp:taxon-name-part>
            <tp:taxon-name-part taxon-name-part-type="species" reg="kunmingensis">kunmingensis</tp:taxon-name-part>
            <object-id xmlns:xlink="http://www.w3.org/1999/xlink" content-type="mycobank" xlink:type="simple">848307</object-id>
          </tp:taxon-name><tp:taxon-authority>Hong Yu bis, Y. Wang &amp; Z.Q. Wang</tp:taxon-authority><tp:taxon-status xmlns:xlink="http://www.w3.org/1999/xlink" xlink:type="simple">sp. nov.</tp:taxon-status><xref ref-type="fig" rid="F2">Fig. 2</xref></tp:nomenclature><tp:treatment-sec sec-type="etymology" id="SECID0EABDI"><title>Etymology.</title><p>Named after the location, Kunming City, where the species was collected.</p></tp:treatment-sec><tp:treatment-sec sec-type="material" id="SECID0EFBDI"><title>Type.</title><p>China. Yunnan Province, Kunming City, Wild Duck Lake Forest Park (<named-content xmlns:xlink="http://www.w3.org/1999/xlink" content-type="dwc:verbatimCoordinates" xlink:type="simple"><named-content content-type="geo-json" specific-use="{&#34;type&#34;:&#34;Point&#34;,&#34;coordinates&#34;:[102.850300,25.218100]}" id="NCID0EOBDI" xlink:type="simple">25.2181°N, 102.8503°E</named-content></named-content>, 2100 m above sea level), on a spider on a dead stem, 14 August 2018, collected by Yao Wang (holotype: <abbrev xmlns:xlink="http://www.w3.org/1999/xlink" xlink:title="Yunnan Herbal Herbarium" id="ABBRID0ETBDI" xlink:type="simple">YHH</abbrev> 16988; ex-type living culture: <abbrev xmlns:xlink="http://www.w3.org/1999/xlink" xlink:title="Yunnan Fungal Culture Collection" id="ABBRID0EXBDI" xlink:type="simple">YFCC</abbrev> 1808940).</p></tp:treatment-sec><tp:treatment-sec sec-type="description" id="SECID0E2BDI"><title>Description.</title><p><bold><italic>Sexual morph</italic></bold>: Undetermined. <bold><italic>Asexual morph</italic></bold>: Synnemata arising from spider body, cream to light yellow, erect, irregularly branched, producing a mass of conidia at the upper apex, powdery and floccose. Colonies on PDA reaching 15–20 mm in diameter after 14 days at 25 °C, circular, white and fluffy mycelium, middle bulge, reverse pale yellow to light brown. Hyphae smooth‐walled, branched, septate, hyaline, 0.5–2.8 μm wide. Conidiophores smooth‐walled, cylindrical, solitary, sometimes verticillate, 4.3–9.5 × 1.2–2.0 μm (n = 30). Phialides consisting of a cylindrical, somewhat inflated base, verticillate on conidiophores, usually in whorls of 4–5 or solitary on hyphae, 6.2–29.4 × 1.1–2.5 μm (n = 30). Conidia smooth and hyaline, ellipsoidal to long oval, one‐celled, 1.9–3.5 × 1.1–1.8 μm (n = 50), often in chains. Size and shape of phialides and conidia similar in culture and on natural substratum.</p></tp:treatment-sec><tp:treatment-sec sec-type="host" id="SECID0EJCDI"><title>Host.</title><p>Spider (<tp:taxon-name><tp:taxon-name-part taxon-name-part-type="order">Araneae</tp:taxon-name-part></tp:taxon-name>).</p></tp:treatment-sec><tp:treatment-sec sec-type="Habit" id="SECID0EUCDI"><title>Habit.</title><p>On spiders on dead stems.</p></tp:treatment-sec><tp:treatment-sec sec-type="distribution" id="SECID0EZCDI"><title>Distribution.</title><p>Kunming City, Yunnan Province, China.</p></tp:treatment-sec><tp:treatment-sec sec-type="material" id="SECID0E5CDI"><title>Other material examined.</title><p>China. Yunnan Province, Kunming City, Songming County, Dashao Village (<named-content xmlns:xlink="http://www.w3.org/1999/xlink" content-type="dwc:verbatimCoordinates" xlink:type="simple"><named-content content-type="geo-json" specific-use="{&#34;type&#34;:&#34;Point&#34;,&#34;coordinates&#34;:[102.558900,25.392400]}" id="NCID0EHDDI" xlink:type="simple">25.3924°N, 102.5589°E</named-content></named-content>, 2700 m above sea level), on a spider on a dead stem, 12 August 2017, Yao Wang (<abbrev xmlns:xlink="http://www.w3.org/1999/xlink" xlink:title="Yunnan Herbal Herbarium" id="ABBRID0EMDDI" xlink:type="simple">YHH</abbrev> 2301006; living culture: <abbrev xmlns:xlink="http://www.w3.org/1999/xlink" xlink:title="Yunnan Fungal Culture Collection" id="ABBRID0EQDDI" xlink:type="simple">YFCC</abbrev> 1708939).</p></tp:treatment-sec><tp:treatment-sec sec-type="comments" id="SECID0EUDDI"><title>Commentary.</title><p>In regard to phylogenetic relationships, <italic><tp:taxon-name><tp:taxon-name-part taxon-name-part-type="genus" reg="Akanthomyces">Akanthomyces</tp:taxon-name-part><tp:taxon-name-part taxon-name-part-type="species" reg="kunmingensis">kunmingensis</tp:taxon-name-part></tp:taxon-name></italic> forms a distinct lineage in the genus <italic><tp:taxon-name><tp:taxon-name-part taxon-name-part-type="genus" reg="Akanthomyces">Akanthomyces</tp:taxon-name-part></tp:taxon-name></italic> with high credible support (1/100%/100%) and it is closely related to <italic><tp:taxon-name><tp:taxon-name-part taxon-name-part-type="genus" reg="Akanthomyces">A.</tp:taxon-name-part><tp:taxon-name-part taxon-name-part-type="species" reg="sulphureus">sulphureus</tp:taxon-name-part></tp:taxon-name></italic> and <italic><tp:taxon-name><tp:taxon-name-part taxon-name-part-type="genus" reg="Akanthomyces">A.</tp:taxon-name-part><tp:taxon-name-part taxon-name-part-type="species" reg="waltergamsii">waltergamsii</tp:taxon-name-part></tp:taxon-name></italic> (Fig. <xref ref-type="fig" rid="F1">1</xref>). Morphologically, <italic><tp:taxon-name><tp:taxon-name-part taxon-name-part-type="genus" reg="Akanthomyces">A.</tp:taxon-name-part><tp:taxon-name-part taxon-name-part-type="species" reg="kunmingensis">kunmingensis</tp:taxon-name-part></tp:taxon-name></italic> is so similar to <italic><tp:taxon-name><tp:taxon-name-part taxon-name-part-type="genus" reg="Akanthomyces">A.</tp:taxon-name-part><tp:taxon-name-part taxon-name-part-type="species" reg="waltergamsii">waltergamsii</tp:taxon-name-part></tp:taxon-name></italic> that it was once referred to as <italic><tp:taxon-name><tp:taxon-name-part taxon-name-part-type="genus" reg="Akanthomyces">A.</tp:taxon-name-part><tp:taxon-name-part taxon-name-part-type="species" reg="waltergamsii">waltergamsii</tp:taxon-name-part></tp:taxon-name></italic> by <xref ref-type="bibr" rid="B58">Wang et al. (2020)</xref>; however, a morphological observation revealed a significant difference of conidia shapes between <italic><tp:taxon-name><tp:taxon-name-part taxon-name-part-type="genus" reg="Akanthomyces">A.</tp:taxon-name-part><tp:taxon-name-part taxon-name-part-type="species" reg="kunmingensis">kunmingensis</tp:taxon-name-part></tp:taxon-name></italic> and <italic><tp:taxon-name><tp:taxon-name-part taxon-name-part-type="genus" reg="Akanthomyces">A.</tp:taxon-name-part><tp:taxon-name-part taxon-name-part-type="species" reg="waltergamsii">waltergamsii</tp:taxon-name-part></tp:taxon-name></italic>. <italic><tp:taxon-name><tp:taxon-name-part taxon-name-part-type="genus" reg="Akanthomyces">Akanthomyces</tp:taxon-name-part><tp:taxon-name-part taxon-name-part-type="species" reg="kunmingensis">kunmingensis</tp:taxon-name-part></tp:taxon-name></italic> usually produces a variety of shapes of conidia (viz. spherical, ellipsoidal to long oval or fusiform), while <italic><tp:taxon-name><tp:taxon-name-part taxon-name-part-type="genus" reg="Akanthomyces">A.</tp:taxon-name-part><tp:taxon-name-part taxon-name-part-type="species" reg="waltergamsii">waltergamsii</tp:taxon-name-part></tp:taxon-name></italic> produces only ellipsoidal and fusiform conidia. Moreover, <italic><tp:taxon-name><tp:taxon-name-part taxon-name-part-type="genus" reg="Akanthomyces">A.</tp:taxon-name-part><tp:taxon-name-part taxon-name-part-type="species" reg="kunmingensis">kunmingensis</tp:taxon-name-part></tp:taxon-name></italic> can be distinguished from <italic><tp:taxon-name><tp:taxon-name-part taxon-name-part-type="genus" reg="Akanthomyces">A.</tp:taxon-name-part><tp:taxon-name-part taxon-name-part-type="species" reg="sulphureus">sulphureus</tp:taxon-name-part></tp:taxon-name></italic> and <italic><tp:taxon-name><tp:taxon-name-part taxon-name-part-type="genus" reg="Akanthomyces">A.</tp:taxon-name-part><tp:taxon-name-part taxon-name-part-type="species" reg="waltergamsii">waltergamsii</tp:taxon-name-part></tp:taxon-name></italic> by its longer phialides (6.2–29.4 µm) and smaller conidia (1.9–3.5 × 1.1–1.8 μm) (Table <xref ref-type="table" rid="T3">3</xref>).</p></tp:treatment-sec><tp:treatment-sec><!--Section generated to contain objects referenced in tp:taxon-treatment.--><fig id="F2" position="float" orientation="portrait"><object-id xmlns:xlink="http://www.w3.org/1999/xlink" content-type="doi" xlink:type="simple">10.3897/mycokeys.101.109751.figure2</object-id><object-id xmlns:xlink="http://www.w3.org/1999/xlink" content-type="arpha" xlink:type="simple">3084EE80-B49E-507B-8008-A40F8C9876E1</object-id><label>Figure 2.</label><caption><p>Morphology of <italic><tp:taxon-name><tp:taxon-name-part taxon-name-part-type="genus" reg="Akanthomyces">Akanthomyces</tp:taxon-name-part><tp:taxon-name-part taxon-name-part-type="species" reg="kunmingensis">kunmingensis</tp:taxon-name-part></tp:taxon-name></italic><bold>A</bold> the type specimen (<abbrev xmlns:xlink="http://www.w3.org/1999/xlink" xlink:title="Yunnan Herbal Herbarium" id="ABBRID0E3YCI" xlink:type="simple">YHH</abbrev> 16988) <bold>B</bold> culture character on PDA medium <bold>C</bold> conidiogenous structures on the host <bold>D–H</bold> conidiophores, conidiogenous cells and conidia <bold>I</bold> conidia. Scale bars: 3 mm (<bold>A</bold>); 10 mm (<bold>B</bold>); 10 µm (<bold>C, E, F</bold>); 5 µm (<bold>D</bold>); 2 µm (<bold>G–I</bold>).</p></caption><graphic xmlns:xlink="http://www.w3.org/1999/xlink" xlink:href="mycokeys-101-113-g002.jpg" position="float" orientation="portrait" xlink:type="simple" id="oo_967820.jpg"><uri content-type="original_file" xlink:type="simple">https://binary.pensoft.net/fig/967820</uri></graphic></fig><fig id="F1" position="float" orientation="portrait"><object-id xmlns:xlink="http://www.w3.org/1999/xlink" content-type="doi" xlink:type="simple">10.3897/mycokeys.101.109751.figure1</object-id><object-id xmlns:xlink="http://www.w3.org/1999/xlink" content-type="arpha" xlink:type="simple">6F43014C-390B-52D5-87A3-74344818538A</object-id><label>Figure 1.</label><caption><p>Phylogenetic tree of <italic><tp:taxon-name><tp:taxon-name-part taxon-name-part-type="genus" reg="Akanthomyces">Akanthomyces</tp:taxon-name-part></tp:taxon-name></italic> species, based on combined partial ITS + nrLSU + <italic><abbrev xmlns:xlink="http://www.w3.org/1999/xlink" xlink:title="translation elongation factor 1α" id="ABBRID0EIRCI" xlink:type="simple">TEF</abbrev></italic> + <italic>RPB1</italic> + <italic>RPB2</italic> sequences. Numbers at the branches indicate support values (<abbrev xmlns:xlink="http://www.w3.org/1999/xlink" xlink:title="Bayesian Inference" id="ABBRID0EQRCI" xlink:type="simple">BI</abbrev>-PP/IQ-TREE-BS/ RAxML-BS) above 0.7/70%/70%. Ex-type materials are marked with “T”. Isolates in bold type are those analysed in this study.</p></caption><graphic xmlns:xlink="http://www.w3.org/1999/xlink" xlink:href="mycokeys-101-113-g001.jpg" position="float" orientation="portrait" xlink:type="simple" id="oo_967819.jpg"><uri content-type="original_file" xlink:type="simple">https://binary.pensoft.net/fig/967819</uri></graphic></fig><table-wrap id="T3" position="float" orientation="portrait"><label>Table 3.</label><caption><p>Morphological comparison of <italic><tp:taxon-name><tp:taxon-name-part taxon-name-part-type="genus" reg="Akanthomyces">Akanthomyces</tp:taxon-name-part></tp:taxon-name></italic> species.</p></caption><table id="TID0E1RCK" rules="all"><tbody><tr><th rowspan="1" colspan="1">Species</th><th rowspan="1" colspan="1">Perithecia (μm)</th><th rowspan="1" colspan="1">Asci (μm)</th><th rowspan="1" colspan="1">Part-spores (μm)</th><th rowspan="1" colspan="1">Synnemata (mm)</th><th rowspan="1" colspan="1">Conidiophores (μm)</th><th rowspan="1" colspan="1">Phialides (μm)</th><th rowspan="1" colspan="1">Conidia (μm)</th><th rowspan="1" colspan="1">References</th></tr><tr><td rowspan="1" colspan="1">
                <italic>
                  <tp:taxon-name><tp:taxon-name-part taxon-name-part-type="genus" reg="Akanthomyces">Akanthomyces</tp:taxon-name-part><tp:taxon-name-part taxon-name-part-type="species" reg="aculeata">aculeata</tp:taxon-name-part></tp:taxon-name>
                </italic>
              </td><td rowspan="1" colspan="1"/><td rowspan="1" colspan="1"/><td rowspan="1" colspan="1"/><td rowspan="1" colspan="1">Arising from various parts of the insect, terete, narrowing upwards, 1–8 × 0.1–0.5, yellowish</td><td rowspan="1" colspan="1"/><td rowspan="1" colspan="1">Subcylindrical or narrowly ellipsoidal, 6–16 × 2.5–4, narrowing above to an acute apex, terminated by a short sterigma up to 4 long</td><td rowspan="1" colspan="1">Broadly ellipsoidal or obovoid often acute at the lower end, 3–6 × 2–3</td><td rowspan="1" colspan="1">
                <xref ref-type="bibr" rid="B35">Mains (1950)</xref>
              </td></tr><tr><td rowspan="1" colspan="1">
                <italic>
                  <tp:taxon-name><tp:taxon-name-part taxon-name-part-type="genus" reg="Akanthomyces">Akanthomyces</tp:taxon-name-part><tp:taxon-name-part taxon-name-part-type="species" reg="aranearum">aranearum</tp:taxon-name-part></tp:taxon-name>
                </italic>
              </td><td rowspan="1" colspan="1"/><td rowspan="1" colspan="1"/><td rowspan="1" colspan="1"/><td rowspan="1" colspan="1">Arising from all parts of the host, cylindrical to clavate, 0.8–10 × 0.1–0.2, simple or occasionally slightly branched, brown</td><td rowspan="1" colspan="1"/><td rowspan="1" colspan="1">Obovoid or ellipsoidal 6–12 × 4–8, rounded above and abruptly narrowing into a short sterigma, asperulate</td><td rowspan="1" colspan="1">Narrowly obclavate often acute at the lower end, narrowing upwards, rounded or obtuse at the upper end, 8–14 × 1.5–3</td><td rowspan="1" colspan="1">
                <xref ref-type="bibr" rid="B35">Mains (1950)</xref>
              </td></tr><tr><td rowspan="1" colspan="1">
                <italic>
                  <tp:taxon-name><tp:taxon-name-part taxon-name-part-type="genus" reg="Akanthomyces">Akanthomyces</tp:taxon-name-part><tp:taxon-name-part taxon-name-part-type="species" reg="araneicola">araneicola</tp:taxon-name-part></tp:taxon-name>
                </italic>
              </td><td rowspan="1" colspan="1"/><td rowspan="1" colspan="1"/><td rowspan="1" colspan="1"/><td rowspan="1" colspan="1">Synnemata not observed</td><td rowspan="1" colspan="1">Mononematous, with single phialide or whorls of two to six phialides or <italic><tp:taxon-name><tp:taxon-name-part taxon-name-part-type="genus" reg="Penicillium">Penicillium</tp:taxon-name-part></tp:taxon-name></italic>-like from hyphae directly</td><td rowspan="1" colspan="1">Cylindrical, somewhat inflated base, 8.1–16.9 × 1.3–1.9, tapering to a thin neck</td><td rowspan="1" colspan="1">Mostly fusiform, 2.5–5.0 × 1.3–1.9</td><td rowspan="1" colspan="1">
                <xref ref-type="bibr" rid="B9">Chen et al. (2019)</xref>
              </td></tr><tr><td rowspan="1" colspan="1">
                <italic>
                  <tp:taxon-name><tp:taxon-name-part taxon-name-part-type="genus" reg="Akanthomyces">Akanthomyces</tp:taxon-name-part><tp:taxon-name-part taxon-name-part-type="species" reg="araneogenus">araneogenus</tp:taxon-name-part></tp:taxon-name>
                </italic>
              </td><td rowspan="1" colspan="1"/><td rowspan="1" colspan="1"/><td rowspan="1" colspan="1"/><td rowspan="1" colspan="1">Occasionally several white synnemata arise from all parts of the host</td><td rowspan="1" colspan="1">Mononematous or synnematous, 21.6–48 × 1.2–2.2, <italic><tp:taxon-name><tp:taxon-name-part taxon-name-part-type="genus" reg="Penicillium">Penicillium</tp:taxon-name-part></tp:taxon-name></italic>-like from hyphae directly</td><td rowspan="1" colspan="1">Cylindrical, somewhat inflated base, 4.3–17.3 × 0.9–3.1, tapering to a thin neck</td><td rowspan="1" colspan="1">Globose, 1.3–2.4 in diam, or ellipsoidal, 2.1–3.3 × 1.1–1.6</td><td rowspan="1" colspan="1">
                <xref ref-type="bibr" rid="B8">Chen et al. (2018)</xref>
              </td></tr><tr><td rowspan="1" colspan="1">
                <italic>
                  <tp:taxon-name><tp:taxon-name-part taxon-name-part-type="genus" reg="Akanthomyces">Akanthomyces</tp:taxon-name-part><tp:taxon-name-part taxon-name-part-type="species" reg="araneosus">araneosus</tp:taxon-name-part></tp:taxon-name>
                </italic>
              </td><td rowspan="1" colspan="1"/><td rowspan="1" colspan="1"/><td rowspan="1" colspan="1"/><td rowspan="1" colspan="1">Synnemata not observed</td><td rowspan="1" colspan="1">Erect conidiophores usually arose from the aerial hyphae</td><td rowspan="1" colspan="1">Solitary or in groups of two, 16.9–18.1 × 1.3–1.9 with a cylindrical basal portion and tapered into a short, distinct neck</td><td rowspan="1" colspan="1">Fusiform, 3.1–5.0 × 1.0–1.8</td><td rowspan="1" colspan="1">
                <xref ref-type="bibr" rid="B12">Chen et al. (2022)</xref>
              </td></tr><tr><td rowspan="1" colspan="1">
                <italic>
                  <tp:taxon-name><tp:taxon-name-part taxon-name-part-type="genus" reg="Akanthomyces">Akanthomyces</tp:taxon-name-part><tp:taxon-name-part taxon-name-part-type="species" reg="angustispora">angustispora</tp:taxon-name-part></tp:taxon-name>
                </italic>
              </td><td rowspan="1" colspan="1"/><td rowspan="1" colspan="1"/><td rowspan="1" colspan="1"/><td rowspan="1" colspan="1">Arising from the body and head of the host, simple or branched, 8–13 × 0.2–0.6, flesh coloured</td><td rowspan="1" colspan="1"/><td rowspan="1" colspan="1">Oblong or narrowly ellipsoidal, 6–14 × 3–4, narrowing above into an acute apex terminated by a short sterigma</td><td rowspan="1" colspan="1">Narrowly clavate, 4.5–6 × 1.2–1.4</td><td rowspan="1" colspan="1">
                <xref ref-type="bibr" rid="B35">Mains (1950)</xref>
              </td></tr><tr><td rowspan="1" colspan="1">
                <italic>
                  <tp:taxon-name><tp:taxon-name-part taxon-name-part-type="genus" reg="Akanthomyces">Akanthomyces</tp:taxon-name-part><tp:taxon-name-part taxon-name-part-type="species" reg="attenuatus">attenuatus</tp:taxon-name-part></tp:taxon-name>
                </italic>
              </td><td rowspan="1" colspan="1"/><td rowspan="1" colspan="1"/><td rowspan="1" colspan="1"/><td rowspan="1" colspan="1"/><td rowspan="1" colspan="1"/><td rowspan="1" colspan="1">9–15.5 × 1–2</td><td rowspan="1" colspan="1">Cylindrical with attenuate base, occasionally 2-celled, 4.5–6.5 × 1.5–2.0</td><td rowspan="1" colspan="1"><xref ref-type="bibr" rid="B64">Zare and Gams (2001)</xref>; <xref ref-type="bibr" rid="B25">Kepler et al. (2017)</xref></td></tr><tr><td rowspan="1" colspan="1">
                <italic>
                  <tp:taxon-name><tp:taxon-name-part taxon-name-part-type="genus" reg="Akanthomyces">Akanthomyces</tp:taxon-name-part><tp:taxon-name-part taxon-name-part-type="species" reg="clavata">clavata</tp:taxon-name-part></tp:taxon-name>
                </italic>
              </td><td rowspan="1" colspan="1"/><td rowspan="1" colspan="1"/><td rowspan="1" colspan="1"/><td rowspan="1" colspan="1">Numerous, arising from various parts of the host, light brown, clavate, 0.5–2.0 × 0.06–0.25</td><td rowspan="1" colspan="1"/><td rowspan="1" colspan="1">Subcylindrical, 17.1–21.4 × 2.8–4.3, narrowing above to acute apices, terminated by short sterigmata</td><td rowspan="1" colspan="1">Ellipsoidal to oblong, 4.5–8.5 × 2.1–2.5</td><td rowspan="1" colspan="1">
                <xref ref-type="bibr" rid="B35">Mains (1950)</xref>
              </td></tr><tr><td rowspan="1" colspan="1">
                <italic>
                  <tp:taxon-name><tp:taxon-name-part taxon-name-part-type="genus" reg="Akanthomyces">Akanthomyces</tp:taxon-name-part><tp:taxon-name-part taxon-name-part-type="species" reg="dipterigenus">dipterigenus</tp:taxon-name-part></tp:taxon-name>
                </italic>
              </td><td rowspan="1" colspan="1"/><td rowspan="1" colspan="1"/><td rowspan="1" colspan="1"/><td rowspan="1" colspan="1"/><td rowspan="1" colspan="1"/><td rowspan="1" colspan="1">20–40 × 1.2–2.7, tapering towards the apex</td><td rowspan="1" colspan="1">Ellipsoidal to oblong-oval, 5.0–10.5 × 1.5–2.5</td><td rowspan="1" colspan="1"><xref ref-type="bibr" rid="B64">Zare and Gams (2001)</xref>; <xref ref-type="bibr" rid="B25">Kepler et al. (2017)</xref></td></tr><tr><td rowspan="1" colspan="1">
                <italic>
                  <tp:taxon-name><tp:taxon-name-part taxon-name-part-type="genus" reg="Akanthomyces">Akanthomyces</tp:taxon-name-part><tp:taxon-name-part taxon-name-part-type="species" reg="fragilis">fragilis</tp:taxon-name-part></tp:taxon-name>
                </italic>
              </td><td rowspan="1" colspan="1"/><td rowspan="1" colspan="1"/><td rowspan="1" colspan="1"/><td rowspan="1" colspan="1">Numerous arising from all parts of the host, clavate, 0.7–1.5 × 0.03–0.09</td><td rowspan="1" colspan="1"/><td rowspan="1" colspan="1">Subcylindrical to narrowly clavate, 7–10 × 2.5–3, verrucose in the upper portions</td><td rowspan="1" colspan="1">Subcylindrical, somewhat narrowed and rounded at the ends, 6.5–9 × 1.5</td><td rowspan="1" colspan="1">
                <xref ref-type="bibr" rid="B35">Mains (1950)</xref>
              </td></tr><tr><td rowspan="1" colspan="1">
                <italic>
                  <tp:taxon-name><tp:taxon-name-part taxon-name-part-type="genus" reg="Akanthomyces">Akanthomyces</tp:taxon-name-part><tp:taxon-name-part taxon-name-part-type="species" reg="gracilis">gracilis</tp:taxon-name-part></tp:taxon-name>
                </italic>
              </td><td rowspan="1" colspan="1"/><td rowspan="1" colspan="1"/><td rowspan="1" colspan="1"/><td rowspan="1" colspan="1">Arising from the natural body openings and intersegmental and appendage joints, usually white to yellow-brown, cylindrical, 0.7–3 × 0.1–0.5</td><td rowspan="1" colspan="1"/><td rowspan="1" colspan="1">Cylindrical basal part tapering to a slender neck, 7–10 × 1.5–2.5</td><td rowspan="1" colspan="1">Ellipsoidal to fusiform, 2.5–3 × 1–1.6</td><td rowspan="1" colspan="1">
                <xref ref-type="bibr" rid="B45">Samson and Evans (1974)</xref>
              </td></tr><tr><td rowspan="1" colspan="1">
                <italic>
                  <tp:taxon-name><tp:taxon-name-part taxon-name-part-type="genus" reg="Akanthomyces">Akanthomyces</tp:taxon-name-part><tp:taxon-name-part taxon-name-part-type="species" reg="johnsonii">johnsonii</tp:taxon-name-part></tp:taxon-name>
                </italic>
              </td><td rowspan="1" colspan="1"/><td rowspan="1" colspan="1"/><td rowspan="1" colspan="1"/><td rowspan="1" colspan="1">Gregarious, white, 0.4–4 tall, with a stipe 0.025–0.1 wide, subulate to cylindrical</td><td rowspan="1" colspan="1">Unbranched or with metulae arising at right angles to the stipe hyphae, 4–6 × 2–3</td><td rowspan="1" colspan="1">10–20 long, ellipsoidal to cylindrical body 2.5–4 wide, tapering into a narrow neck 3–5 × 1–1.5</td><td rowspan="1" colspan="1">Broadly fusoid with more or less truncate poles with minute frills, 3–4 × (l–)1.5–2</td><td rowspan="1" colspan="1">
                <xref ref-type="bibr" rid="B54">Vincent et al. (1988)</xref>
              </td></tr><tr><td rowspan="1" colspan="1">
                <italic>
                  <tp:taxon-name><tp:taxon-name-part taxon-name-part-type="genus" reg="Akanthomyces">Akanthomyces</tp:taxon-name-part><tp:taxon-name-part taxon-name-part-type="species" reg="kanyawimiae">kanyawimiae</tp:taxon-name-part></tp:taxon-name>
                </italic>
              </td><td rowspan="1" colspan="1"/><td rowspan="1" colspan="1"/><td rowspan="1" colspan="1"/><td rowspan="1" colspan="1">Up to 1.5 long, up to 0.4 wide, covered by dense white to cream mycelia</td><td rowspan="1" colspan="1">Erect, verticillate with phialides in whorls of two to five</td><td rowspan="1" colspan="1">(8–)9–12(–15) × 2–3, with cylindrical basal portion, tapering into a long neck, (2–)3–5.5(–7) × 1–1.5</td><td rowspan="1" colspan="1">Cylindrical to ellipsoidal, (2–)2.5–3.5(–5) × (1.5–)2(–3)</td><td rowspan="1" colspan="1">
                <xref ref-type="bibr" rid="B38">Mongkolsamrit et al. (2018)</xref>
              </td></tr><tr><td rowspan="1" colspan="1">
                <bold>
                  <italic>
                    <tp:taxon-name><tp:taxon-name-part taxon-name-part-type="genus" reg="Akanthomyces">Akanthomyces</tp:taxon-name-part><tp:taxon-name-part taxon-name-part-type="species" reg="kunmingensis">kunmingensis</tp:taxon-name-part></tp:taxon-name>
                  </italic>
                </bold>
              </td><td rowspan="1" colspan="1"/><td rowspan="1" colspan="1"/><td rowspan="1" colspan="1"/><td rowspan="1" colspan="1">
                <bold>Cream to light yellow, erect, irregularly branched</bold>
              </td><td rowspan="1" colspan="1">
                <bold>Cylindrical, solitary, sometimes verticillate, with phialides in whorls of four to five 4.3–9.5 × 1.2–2.0</bold>
              </td><td rowspan="1" colspan="1">
                <bold>Cylindrical, somewhat inflated base, 6.2–29.4 × 1.1–2.5</bold>
              </td><td rowspan="1" colspan="1">
                <bold>Ellipsoidal to long oval, 1.9–3.5 × 1.1–1.8</bold>
              </td><td rowspan="1" colspan="1">
                <bold>This study</bold>
              </td></tr><tr><td rowspan="1" colspan="1">
                <bold>
                  <italic>
                    <tp:taxon-name><tp:taxon-name-part taxon-name-part-type="genus" reg="Akanthomyces">Akanthomyces</tp:taxon-name-part><tp:taxon-name-part taxon-name-part-type="species" reg="laosensis">laosensis</tp:taxon-name-part></tp:taxon-name>
                  </italic>
                </bold>
              </td><td rowspan="1" colspan="1"/><td rowspan="1" colspan="1"/><td rowspan="1" colspan="1"/><td rowspan="1" colspan="1">
                <bold>Arising at the head and in the middle of the host body, white, up to 15.6 long, 0.6–1.3 wide, feathery to clavate with acute or blunt end</bold>
              </td><td rowspan="1" colspan="1">
                <bold>Monophialidic, produced along the synnemata or solitary on hyphae in culture</bold>
              </td><td rowspan="1" colspan="1">
                <bold>Cylindrical, 11.5–30.0 × 2.0–4.2</bold>
              </td><td rowspan="1" colspan="1">
                <bold>Cylindrical or long oval, 4.1–9.8 × 2.3–4.2</bold>
              </td><td rowspan="1" colspan="1">
                <bold>This study</bold>
              </td></tr><tr><td rowspan="1" colspan="1">
                <italic>
                  <tp:taxon-name><tp:taxon-name-part taxon-name-part-type="genus" reg="Akanthomyces">Akanthomyces</tp:taxon-name-part><tp:taxon-name-part taxon-name-part-type="species" reg="lecanii">lecanii</tp:taxon-name-part></tp:taxon-name>
                </italic>
              </td><td rowspan="1" colspan="1">Ovoid, 350–650 × 200–375</td><td rowspan="1" colspan="1">200–350 × 3.5–4</td><td rowspan="1" colspan="1"/><td rowspan="1" colspan="1"/><td rowspan="1" colspan="1"/><td rowspan="1" colspan="1">Relatively short, 11–20 (–30) × 1.3–1.8, aculeate and strongly tapering</td><td rowspan="1" colspan="1">Typically short-ellipsoidal, 2.5–3.5 (–4.2) × 1–1.5</td><td rowspan="1" colspan="1"><xref ref-type="bibr" rid="B25">Kepler et al. (2017)</xref>; <xref ref-type="bibr" rid="B64">Zare and Gams (2001)</xref>; <xref ref-type="bibr" rid="B47">Shrestha et al. (2019)</xref></td></tr><tr><td rowspan="1" colspan="1">
                <italic>
                  <tp:taxon-name><tp:taxon-name-part taxon-name-part-type="genus" reg="Akanthomyces">Akanthomyces</tp:taxon-name-part><tp:taxon-name-part taxon-name-part-type="species" reg="lepidopterorum">lepidopterorum</tp:taxon-name-part></tp:taxon-name>
                </italic>
              </td><td rowspan="1" colspan="1"/><td rowspan="1" colspan="1"/><td rowspan="1" colspan="1"/><td rowspan="1" colspan="1">Synnemata not observed</td><td rowspan="1" colspan="1">Mononematous, with single phialide or two phialides</td><td rowspan="1" colspan="1">Cylindrical, somewhat inflated base, 12.7–25.8 × 1.4–1.7, tapering to a thin neck</td><td rowspan="1" colspan="1">Mostly cylindrical, 3.5–5.6 × 1.4–2.1, forming mostly globose heads</td><td rowspan="1" colspan="1">
                <xref ref-type="bibr" rid="B11">Chen et al. (2020b)</xref>
              </td></tr><tr><td rowspan="1" colspan="1">
                <italic>
                  <tp:taxon-name><tp:taxon-name-part taxon-name-part-type="genus" reg="Akanthomyces">Akanthomyces</tp:taxon-name-part><tp:taxon-name-part taxon-name-part-type="species" reg="muscarius">muscarius</tp:taxon-name-part></tp:taxon-name>
                </italic>
              </td><td rowspan="1" colspan="1"/><td rowspan="1" colspan="1"/><td rowspan="1" colspan="1"/><td rowspan="1" colspan="1"/><td rowspan="1" colspan="1"/><td rowspan="1" colspan="1">(15–)20–35 × 1.0–1.7</td><td rowspan="1" colspan="1">Ellipsoidal to subcylindrical, (2–)2.5–5.5(–6) × 1–1.5(–1.8)</td><td rowspan="1" colspan="1"><xref ref-type="bibr" rid="B25">Kepler et al. (2017)</xref>; <xref ref-type="bibr" rid="B64">Zare and Gams (2001)</xref></td></tr><tr><td rowspan="1" colspan="1">
                <italic>
                  <tp:taxon-name><tp:taxon-name-part taxon-name-part-type="genus" reg="Akanthomyces">Akanthomyces</tp:taxon-name-part><tp:taxon-name-part taxon-name-part-type="species" reg="neoaraneogenus">neoaraneogenus</tp:taxon-name-part></tp:taxon-name>
                </italic>
              </td><td rowspan="1" colspan="1"/><td rowspan="1" colspan="1"/><td rowspan="1" colspan="1"/><td rowspan="1" colspan="1">Synnemata not observed</td><td rowspan="1" colspan="1">Moderately branched, with (1–)2–6 (–8) phialides</td><td rowspan="1" colspan="1">30–64 × 1.1–3.2</td><td rowspan="1" colspan="1">Forming mostly globose heads, cylindrical, 3.2–8.6 × 1.3–1.6</td><td rowspan="1" colspan="1"><xref ref-type="bibr" rid="B7">Chen et al. (2017)</xref>; <xref ref-type="bibr" rid="B34">Mains (1949)</xref></td></tr><tr><td rowspan="1" colspan="1">
                <italic>
                  <tp:taxon-name><tp:taxon-name-part taxon-name-part-type="genus" reg="Akanthomyces">Akanthomyces</tp:taxon-name-part><tp:taxon-name-part taxon-name-part-type="species" reg="neocoleopterorum">neocoleopterorum</tp:taxon-name-part></tp:taxon-name>
                </italic>
              </td><td rowspan="1" colspan="1"/><td rowspan="1" colspan="1"/><td rowspan="1" colspan="1"/><td rowspan="1" colspan="1">Synnemata not observed</td><td rowspan="1" colspan="1">Mononematous, with single phialide or whorls of two to five phialides, or <italic><tp:taxon-name><tp:taxon-name-part taxon-name-part-type="genus" reg="Verticillium">Verticillium</tp:taxon-name-part></tp:taxon-name></italic>-like from hyphae directly</td><td rowspan="1" colspan="1">Cylindrical, somewhat inflated base, 19.9–29.6 × 1.6–2.0, tapering to a thin neck</td><td rowspan="1" colspan="1">Mostly cylindrical, 3.3–6.6 × 1.5–1.8</td><td rowspan="1" colspan="1">
                <xref ref-type="bibr" rid="B10">Chen et al. (2020a)</xref>
              </td></tr><tr><td rowspan="1" colspan="1">
                <italic>
                  <tp:taxon-name><tp:taxon-name-part taxon-name-part-type="genus" reg="Akanthomyces">Akanthomyces</tp:taxon-name-part><tp:taxon-name-part taxon-name-part-type="species" reg="noctuidarum">noctuidarum</tp:taxon-name-part></tp:taxon-name>
                </italic>
              </td><td rowspan="1" colspan="1">Ovoid, (530–)623–993(–1000) × (290–)308–413(–425)</td><td rowspan="1" colspan="1">(170–)196–423(–550) × (2–)2.7–3.8(–4)</td><td rowspan="1" colspan="1">(6–)7–10.7(–13) × 1</td><td rowspan="1" colspan="1">Arising from moth body and wing veins, white to cream, erect, cylindrical to clavate, (650–)668–1191(–1500) × (50–)53.4–102(–120) µm</td><td rowspan="1" colspan="1">Monophialidic or polyphialidic</td><td rowspan="1" colspan="1">Cylindrical with papillate end, hyaline, (5–)6.8–9(–10) × (1.8–)2–2.4(–3)</td><td rowspan="1" colspan="1">Cylindrical with round end, (3–)3.5–4.5(–6) × 1</td><td rowspan="1" colspan="1">
                <xref ref-type="bibr" rid="B2">Aini et al. (2020)</xref>
              </td></tr><tr><td rowspan="1" colspan="1">
                <italic>
                  <tp:taxon-name><tp:taxon-name-part taxon-name-part-type="genus" reg="Akanthomyces">Akanthomyces</tp:taxon-name-part><tp:taxon-name-part taxon-name-part-type="species" reg="pissodis">pissodis</tp:taxon-name-part></tp:taxon-name>
                </italic>
              </td><td rowspan="1" colspan="1"/><td rowspan="1" colspan="1"/><td rowspan="1" colspan="1"/><td rowspan="1" colspan="1">Synnemata not observed</td><td rowspan="1" colspan="1"/><td rowspan="1" colspan="1"/><td rowspan="1" colspan="1">Cylindrical to ovoid or oval, 4–9.2 × 1.6–2.4</td><td rowspan="1" colspan="1">
                <xref ref-type="bibr" rid="B15">Cope and Leal (2005)</xref>
              </td></tr><tr><td rowspan="1" colspan="1">
                <bold>
                  <italic>
                    <tp:taxon-name><tp:taxon-name-part taxon-name-part-type="genus" reg="Akanthomyces">Akanthomyces</tp:taxon-name-part><tp:taxon-name-part taxon-name-part-type="species" reg="pseudonoctuidarum">pseudonoctuidarum</tp:taxon-name-part></tp:taxon-name>
                  </italic>
                </bold>
              </td><td rowspan="1" colspan="1"/><td rowspan="1" colspan="1"/><td rowspan="1" colspan="1"/><td rowspan="1" colspan="1">
                <bold>Arising from moth body, cream to light yellow, erect, cylindrical to clavate, 0.8–2 × 0.12–0.35</bold>
              </td><td rowspan="1" colspan="1">
                <bold>Cylindrical, solitary, 6.5–13.8 × 1.8–3.6</bold>
              </td><td rowspan="1" colspan="1">
                <bold>Cylindrical with papillate end, 6.8–26.0 × 2.1–3.6</bold>
              </td><td rowspan="1" colspan="1">
                <bold>Ellipsoidal to long oval, 2.6–6.4 × 1.5–2.2</bold>
              </td><td rowspan="1" colspan="1">
                <bold>This study</bold>
              </td></tr><tr><td rowspan="1" colspan="1">
                <italic>
                  <tp:taxon-name><tp:taxon-name-part taxon-name-part-type="genus" reg="Akanthomyces">Akanthomyces</tp:taxon-name-part><tp:taxon-name-part taxon-name-part-type="species" reg="pyralidarum">pyralidarum</tp:taxon-name-part></tp:taxon-name>
                </italic>
              </td><td rowspan="1" colspan="1">Ovoid to obpyriform, (290–)342–580(–650) × (150–)186–291(–340)</td><td rowspan="1" colspan="1">(170–)222–329(–360) × (2–)2.5–.3(–4)</td><td rowspan="1" colspan="1">(5–)5.9–9.4(–12) × 1</td><td rowspan="1" colspan="1">Synnemata not observed</td><td rowspan="1" colspan="1">Not observed</td><td rowspan="1" colspan="1">Not observed</td><td rowspan="1" colspan="1">Not observed</td><td rowspan="1" colspan="1">
                <xref ref-type="bibr" rid="B2">Aini et al. (2020)</xref>
              </td></tr><tr><td rowspan="1" colspan="1">
                <italic>
                  <tp:taxon-name><tp:taxon-name-part taxon-name-part-type="genus" reg="Akanthomyces">Akanthomyces</tp:taxon-name-part><tp:taxon-name-part taxon-name-part-type="species" reg="ryukyuenis">ryukyuenis</tp:taxon-name-part></tp:taxon-name>
                </italic>
              </td><td rowspan="1" colspan="1">Pyriformia, 570–630 × 170–250</td><td rowspan="1" colspan="1">5 wide, cap 3 wide</td><td rowspan="1" colspan="1">1 × 1–4</td><td rowspan="1" colspan="1"/><td rowspan="1" colspan="1"/><td rowspan="1" colspan="1"/><td rowspan="1" colspan="1"/><td rowspan="1" colspan="1">
                <xref ref-type="bibr" rid="B26">Kobayasi and Shimizu (1982)</xref>
              </td></tr><tr><td rowspan="1" colspan="1">
                <italic>
                  <tp:taxon-name><tp:taxon-name-part taxon-name-part-type="genus" reg="Akanthomyces">Akanthomyces</tp:taxon-name-part><tp:taxon-name-part taxon-name-part-type="species" reg="sabanensis">sabanensis</tp:taxon-name-part></tp:taxon-name>
                </italic>
              </td><td rowspan="1" colspan="1"/><td rowspan="1" colspan="1"/><td rowspan="1" colspan="1"/><td rowspan="1" colspan="1">Synnemata not observed</td><td rowspan="1" colspan="1">Generally arising from submerged hyphae, moderately branched</td><td rowspan="1" colspan="1">Solitary or in whorls of 2–4, 13–19 long, from 1.0–2.0 gradually tapering to 0.5–1.0</td><td rowspan="1" colspan="1">Ellipsoidal to ovoid, usually straight, 3.5–4.5 × 1.5–2.0</td><td rowspan="1" colspan="1"><xref ref-type="bibr" rid="B14">Chiriví-Salomón et al. (2015)</xref>; <xref ref-type="bibr" rid="B25">Kepler et al. (2017)</xref></td></tr><tr><td rowspan="1" colspan="1">
                <italic>
                  <tp:taxon-name><tp:taxon-name-part taxon-name-part-type="genus" reg="Akanthomyces">Akanthomyces</tp:taxon-name-part><tp:taxon-name-part taxon-name-part-type="species" reg="sulphureus">sulphureus</tp:taxon-name-part></tp:taxon-name>
                </italic>
              </td><td rowspan="1" colspan="1">Narrowly ovoid, (650–)676(–680) × (240–)324.5(–330)</td><td rowspan="1" colspan="1">Up to 500 long, 2–3 wide</td><td rowspan="1" colspan="1">(300–)336(–450) × 1–1.5</td><td rowspan="1" colspan="1">Synnemata not observed</td><td rowspan="1" colspan="1">Erect, verticillate with phialides in whorls of two to three</td><td rowspan="1" colspan="1">(10–)16(–20) × 2–2.5, with a cylindrical basal portion, tapering into a thin neck, 1 × 0.5</td><td rowspan="1" colspan="1">Cylindrical to ellipsoidal, (4–)4.5–5.5(–6) × 2–3</td><td rowspan="1" colspan="1">
                <xref ref-type="bibr" rid="B38">Mongkolsamrit et al. (2018)</xref>
              </td></tr><tr><td rowspan="1" colspan="1">
                <bold>
                  <italic>
                    <tp:taxon-name><tp:taxon-name-part taxon-name-part-type="genus" reg="Akanthomyces">Akanthomyces</tp:taxon-name-part><tp:taxon-name-part taxon-name-part-type="species" reg="subaraneicola">subaraneicola</tp:taxon-name-part></tp:taxon-name>
                  </italic>
                </bold>
              </td><td rowspan="1" colspan="1"/><td rowspan="1" colspan="1"/><td rowspan="1" colspan="1"/><td rowspan="1" colspan="1">
                <bold>Synnemata not observed</bold>
              </td><td rowspan="1" colspan="1">
                <bold>Cylindrical, solitary or verticillate with phialides in whorls of two to five, 6.5–12.3 × 1.6–3.5</bold>
              </td><td rowspan="1" colspan="1">
                <bold>Cylindrical, somewhat inflated base, 12.1–38.2 × 1.3–3.2</bold>
              </td><td rowspan="1" colspan="1">
                <bold>Ellipsoidal to long oval, 3.0–5.4 × 1.8–3.4</bold>
              </td><td rowspan="1" colspan="1">
                <bold>This study</bold>
              </td></tr><tr><td rowspan="1" colspan="1">
                <italic>
                  <tp:taxon-name><tp:taxon-name-part taxon-name-part-type="genus" reg="Akanthomyces">Akanthomyces</tp:taxon-name-part><tp:taxon-name-part taxon-name-part-type="species" reg="thailandicus">thailandicus</tp:taxon-name-part></tp:taxon-name>
                </italic>
              </td><td rowspan="1" colspan="1">Narrowly ovoid, (700–)752–838(–850) × (300–)305–375(–400)</td><td rowspan="1" colspan="1">Up to 550 long, 5–7 wide</td><td rowspan="1" colspan="1">4–6 × 1–1.5</td><td rowspan="1" colspan="1">Synnemata not observed</td><td rowspan="1" colspan="1">Erect, forming verticillate branches with solitary phialides</td><td rowspan="1" colspan="1">(12–)13.5–21(–30) × 1–2, awl-shaped, <italic><tp:taxon-name><tp:taxon-name-part taxon-name-part-type="genus" reg="Akanthomyces"/><tp:taxon-name-part taxon-name-part-type="species" reg="lecanicillium">lecanicillium</tp:taxon-name-part></tp:taxon-name></italic>-like</td><td rowspan="1" colspan="1">Cylindrical to ellipsoidal (3–)4–6(–7) × 1.5–2</td><td rowspan="1" colspan="1">
                <xref ref-type="bibr" rid="B38">Mongkolsamrit et al. (2018)</xref>
              </td></tr><tr><td rowspan="1" colspan="1">
                <italic>
                  <tp:taxon-name><tp:taxon-name-part taxon-name-part-type="genus" reg="Akanthomyces">Akanthomyces</tp:taxon-name-part><tp:taxon-name-part taxon-name-part-type="species" reg="tiankengensis">tiankengensis</tp:taxon-name-part></tp:taxon-name>
                </italic>
              </td><td rowspan="1" colspan="1"/><td rowspan="1" colspan="1"/><td rowspan="1" colspan="1"/><td rowspan="1" colspan="1">Synnemata not observed</td><td rowspan="1" colspan="1">Erect, usually aring from the aerial hyphae</td><td rowspan="1" colspan="1">Solitary or in groups of two, 13.9–17.1 × 1.1– 1.6 with a cylindrical basal portion and tapering into a short, distinct neck</td><td rowspan="1" colspan="1">Fusiform, 2.3–3.0 × 1.5–2.3</td><td rowspan="1" colspan="1">
                <xref ref-type="bibr" rid="B12">Chen et al. (2022)</xref>
              </td></tr><tr><td rowspan="1" colspan="1">
                <italic>
                  <tp:taxon-name><tp:taxon-name-part taxon-name-part-type="genus" reg="Akanthomyces">Akanthomyces</tp:taxon-name-part><tp:taxon-name-part taxon-name-part-type="species" reg="tortricidarum">tortricidarum</tp:taxon-name-part></tp:taxon-name>
                </italic>
              </td><td rowspan="1" colspan="1"/><td rowspan="1" colspan="1"/><td rowspan="1" colspan="1"/><td rowspan="1" colspan="1">Long synnemata aring at the head and in the middle of the host body, up to 5 long, 0.12–0.15 wide, cylindrical to clavate, short synnemata aring on moth body, wings and legs, (197–)200–267(–300) × (15–)17.7–31.6(40–)µm, white to cream</td><td rowspan="1" colspan="1">Monophialidic or polyphialidic</td><td rowspan="1" colspan="1">Long synnemata: (5–)6–8(–10) × (1.8–)2–2.7(–3), short synnemata: (5–)6.2–8.3(–10) × (1.8–)2–2.5(–3), cylindrical to ellipsoidal with papillate end</td><td rowspan="1" colspan="1">Fusoid, long synnemata: (1–)2.5–3(–3.2) × (0.8–)1–1.4(–2), short synnemata: (1–)1.8–2.7(–3) × 1–2</td><td rowspan="1" colspan="1">
                <xref ref-type="bibr" rid="B2">Aini et al. (2020)</xref>
              </td></tr><tr><td rowspan="1" colspan="1"><italic><tp:taxon-name><tp:taxon-name-part taxon-name-part-type="genus" reg="Akanthomyces">Akanthomyces</tp:taxon-name-part><tp:taxon-name-part taxon-name-part-type="species" reg="tuberculatus">tuberculatus</tp:taxon-name-part></tp:taxon-name></italic> (= <italic><tp:taxon-name><tp:taxon-name-part taxon-name-part-type="genus" reg="Akanthomyces">A.</tp:taxon-name-part><tp:taxon-name-part taxon-name-part-type="species" reg="pistillariaeformis">pistillariaeformis</tp:taxon-name-part></tp:taxon-name></italic>)</td><td rowspan="1" colspan="1">Narrowly ovoid or conoid, 420–900 × 180–370</td><td rowspan="1" colspan="1">300–600 × 4–5</td><td rowspan="1" colspan="1">2–6 × 0.5–1</td><td rowspan="1" colspan="1">Arising from all parts of the moths, clavate, 0.4–1.0 long, the stipe 0.025–0.05 thick</td><td rowspan="1" colspan="1"/><td rowspan="1" colspan="1">Subcylindrical, 6–10 × 2–3, narrowing above into an acute apex terminated by a short sterigma 2–3 long</td><td rowspan="1" colspan="1">Fusoid to subcylindrical narrowing at the ends, 2.5–5 × 1–1.5</td><td rowspan="1" colspan="1">
                <xref ref-type="bibr" rid="B35">Mains (1950)</xref>
              </td></tr><tr><td rowspan="1" colspan="1">
                <italic>
                  <tp:taxon-name><tp:taxon-name-part taxon-name-part-type="genus" reg="Akanthomyces">Akanthomyces</tp:taxon-name-part><tp:taxon-name-part taxon-name-part-type="species" reg="uredinophilus">uredinophilus</tp:taxon-name-part></tp:taxon-name>
                </italic>
              </td><td rowspan="1" colspan="1"/><td rowspan="1" colspan="1"/><td rowspan="1" colspan="1"/><td rowspan="1" colspan="1">Synnemata not observed</td><td rowspan="1" colspan="1"/><td rowspan="1" colspan="1">Produced singly or in whorls of up to 3–4(–5) on prostrate hyphae, 20–60 × 1–2.5(–3)</td><td rowspan="1" colspan="1">Cylindrical, oblong, or ellipsoid, 3–9 × 1.8–3</td><td rowspan="1" colspan="1">
                <xref ref-type="bibr" rid="B40">Park et al. (2016)</xref>
              </td></tr><tr><td rowspan="1" colspan="1">
                <italic>
                  <tp:taxon-name><tp:taxon-name-part taxon-name-part-type="genus" reg="Akanthomyces">Akanthomyces</tp:taxon-name-part><tp:taxon-name-part taxon-name-part-type="species" reg="waltergamsii">waltergamsii</tp:taxon-name-part></tp:taxon-name>
                </italic>
              </td><td rowspan="1" colspan="1"/><td rowspan="1" colspan="1"/><td rowspan="1" colspan="1"/><td rowspan="1" colspan="1">Arising on legs of spider, erect, up to 1.5 long, 0.1–0.12 wide</td><td rowspan="1" colspan="1">Usually forming verticillate branches with phialides in whorls of two to five</td><td rowspan="1" colspan="1">(10–)16(–22) × (1–)1.5(–2), with cylindrical to ellipsoidal basal portion, tapering into a thin neck, 1–3 × 1</td><td rowspan="1" colspan="1">Ellipsoidal or fusiform, (2–)3.5(–4) × 2–3</td><td rowspan="1" colspan="1">
                <xref ref-type="bibr" rid="B38">Mongkolsamrit et al. (2018)</xref>
              </td></tr><tr><td rowspan="1" colspan="1">
                <italic>
                  <tp:taxon-name><tp:taxon-name-part taxon-name-part-type="genus" reg="Akanthomyces">Akanthomyces</tp:taxon-name-part><tp:taxon-name-part taxon-name-part-type="species" reg="zaquensis">zaquensis</tp:taxon-name-part></tp:taxon-name>
                </italic>
              </td><td rowspan="1" colspan="1"/><td rowspan="1" colspan="1"/><td rowspan="1" colspan="1"/><td rowspan="1" colspan="1">Synnemata not observed</td><td rowspan="1" colspan="1"/><td rowspan="1" colspan="1">8.0–40.0 long, rarely over 100, 0.6–1.2 at the base, tapering to about 0.4 at the tips</td><td rowspan="1" colspan="1">Long-ellipsoidal to almost cylindrical, (1.5–)3.0–6.0(–7.0) × 0.5–1.2(–1.5)</td><td rowspan="1" colspan="1">
                <xref ref-type="bibr" rid="B60">Wang et al. (2023a)</xref>
              </td></tr></tbody></table></table-wrap></tp:treatment-sec><ref-list><ref id="B58"><mixed-citation xmlns:xlink="http://www.w3.org/1999/xlink" xlink:type="simple"><person-group><name name-style="western"><surname>Wang</surname><given-names>YB</given-names></name><name name-style="western"><surname>Wang</surname><given-names>Y</given-names></name><name name-style="western"><surname>Fan</surname><given-names>Q</given-names></name><name name-style="western"><surname>Duan</surname><given-names>DE</given-names></name><name name-style="western"><surname>Zhang</surname><given-names>GD</given-names></name><name name-style="western"><surname>Dai</surname><given-names>RQ</given-names></name><name name-style="western"><surname>Dai</surname><given-names>YD</given-names></name><name name-style="western"><surname>Zeng</surname><given-names>WB</given-names></name><name name-style="western"><surname>Chen</surname><given-names>ZH</given-names></name><name name-style="western"><surname>Li</surname><given-names>DD</given-names></name><name name-style="western"><surname>Tang</surname><given-names>DX</given-names></name><name name-style="western"><surname>Xu</surname><given-names>ZH</given-names></name><name name-style="western"><surname>Sun</surname><given-names>T</given-names></name><name name-style="western"><surname>Nguyen</surname><given-names>TT</given-names></name><name name-style="western"><surname>Tran</surname><given-names>NL</given-names></name><name name-style="western"><surname>Dao</surname><given-names>VM</given-names></name><name name-style="western"><surname>Zhang</surname><given-names>CM</given-names></name><name name-style="western"><surname>Huang</surname><given-names>LD</given-names></name><name name-style="western"><surname>Liu</surname><given-names>YJ</given-names></name><name name-style="western"><surname>Zhang</surname><given-names>XM</given-names></name><name name-style="western"><surname>Yang</surname><given-names>DR</given-names></name><name name-style="western"><surname>Sanjuan</surname><given-names>T</given-names></name><name name-style="western"><surname>Liu</surname><given-names>XZ</given-names></name><name name-style="western"><surname>Yang</surname><given-names>ZL</given-names></name><name name-style="western"><surname>Yu</surname><given-names>H</given-names></name></person-group> (<year>2020</year>) <article-title>Multigene phylogeny of the family <tp:taxon-name><tp:taxon-name-part taxon-name-part-type="family">Cordycipitaceae</tp:taxon-name-part></tp:taxon-name> (<tp:taxon-name><tp:taxon-name-part taxon-name-part-type="order">Hypocreales</tp:taxon-name-part></tp:taxon-name>): New taxa and the new systematic position of the Chinese cordycipitoid fungus <italic><tp:taxon-name><tp:taxon-name-part taxon-name-part-type="genus">Paecilomyces</tp:taxon-name-part><tp:taxon-name-part taxon-name-part-type="species">hepiali</tp:taxon-name-part></tp:taxon-name></italic>.</article-title><source>Fungal Diversity</source><volume>103</volume>(<issue>1</issue>): <fpage>1</fpage>–<lpage>46</lpage>. <ext-link xlink:href="10.1007/s13225-020-00457-3" ext-link-type="doi" xlink:type="simple">https://doi.org/10.1007/s13225-020-00457-3</ext-link></mixed-citation></ref><ref id="B35"><mixed-citation xmlns:xlink="http://www.w3.org/1999/xlink" xlink:type="simple"><person-group><name name-style="western"><surname>Mains</surname><given-names>EB</given-names></name></person-group> (<year>1950</year>) <article-title>Entomogenous species of <italic><tp:taxon-name><tp:taxon-name-part taxon-name-part-type="genus">Akanthomyces</tp:taxon-name-part></tp:taxon-name></italic>, <italic><tp:taxon-name><tp:taxon-name-part taxon-name-part-type="genus">Hymenostilbe</tp:taxon-name-part></tp:taxon-name></italic> and <italic><tp:taxon-name><tp:taxon-name-part taxon-name-part-type="genus">Insecticola</tp:taxon-name-part></tp:taxon-name></italic> in North America.</article-title><source>Mycologia</source><volume>42</volume>(<issue>4</issue>): <fpage>566</fpage>–<lpage>589</lpage>. <ext-link xlink:href="10.1080/00275514.1950.12017861" ext-link-type="doi" xlink:type="simple">https://doi.org/10.1080/00275514.1950.12017861</ext-link></mixed-citation></ref><ref id="B9"><mixed-citation xmlns:xlink="http://www.w3.org/1999/xlink" xlink:type="simple"><person-group><name name-style="western"><surname>Chen</surname><given-names>WH</given-names></name><name name-style="western"><surname>Liu</surname><given-names>C</given-names></name><name name-style="western"><surname>Han</surname><given-names>YF</given-names></name><name name-style="western"><surname>Liang</surname><given-names>JD</given-names></name><name name-style="western"><surname>Tian</surname><given-names>WY</given-names></name><name name-style="western"><surname>Liang</surname><given-names>ZQ</given-names></name></person-group> (<year>2019</year>) <article-title><italic><tp:taxon-name><tp:taxon-name-part taxon-name-part-type="genus">Akanthomyces</tp:taxon-name-part><tp:taxon-name-part taxon-name-part-type="species">araneicola</tp:taxon-name-part></tp:taxon-name></italic>, a new araneogenous species from Southwest China.</article-title><source>Phytotaxa</source><volume>409</volume>(<issue>4</issue>): <fpage>227</fpage>–<lpage>232</lpage>. <ext-link xlink:href="10.11646/phytotaxa.409.4.5" ext-link-type="doi" xlink:type="simple">https://doi.org/10.11646/phytotaxa.409.4.5</ext-link></mixed-citation></ref><ref id="B8"><mixed-citation xmlns:xlink="http://www.w3.org/1999/xlink" xlink:type="simple"><person-group><name name-style="western"><surname>Chen</surname><given-names>WH</given-names></name><name name-style="western"><surname>Liu</surname><given-names>C</given-names></name><name name-style="western"><surname>Han</surname><given-names>YF</given-names></name><name name-style="western"><surname>Liang</surname><given-names>JD</given-names></name><name name-style="western"><surname>Liang</surname><given-names>ZQ</given-names></name></person-group> (<year>2018</year>) <article-title><italic><tp:taxon-name><tp:taxon-name-part taxon-name-part-type="genus">Akanthomyces</tp:taxon-name-part><tp:taxon-name-part taxon-name-part-type="species">araneogenum</tp:taxon-name-part></tp:taxon-name></italic>, a new <italic><tp:taxon-name><tp:taxon-name-part taxon-name-part-type="genus">Isaria</tp:taxon-name-part></tp:taxon-name></italic>-like araneogenous species.</article-title><source>Phytotaxa</source><volume>379</volume>(<issue>1</issue>): <fpage>66</fpage>–<lpage>72</lpage>. <ext-link xlink:href="10.11646/phytotaxa.379.1.6" ext-link-type="doi" xlink:type="simple">https://doi.org/10.11646/phytotaxa.379.1.6</ext-link></mixed-citation></ref><ref id="B12"><mixed-citation xmlns:xlink="http://www.w3.org/1999/xlink" xlink:type="simple"><person-group><name name-style="western"><surname>Chen</surname><given-names>WH</given-names></name><name name-style="western"><surname>Liang</surname><given-names>JD</given-names></name><name name-style="western"><surname>Ren</surname><given-names>XX</given-names></name><name name-style="western"><surname>Zhao</surname><given-names>JH</given-names></name><name name-style="western"><surname>Han</surname><given-names>YF</given-names></name><name name-style="western"><surname>Liang</surname><given-names>ZQ</given-names></name></person-group> (<year>2022</year>) Species diversity of <italic><tp:taxon-name><tp:taxon-name-part taxon-name-part-type="genus">Cordyceps</tp:taxon-name-part></tp:taxon-name></italic>-like fungi in the Tiankeng karst region of China. Microbiology Spectrum 10(5): e01975–e22. <ext-link xlink:href="10.1128/spectrum.01975-22" ext-link-type="doi" xlink:type="simple">https://doi.org/10.1128/spectrum.01975-22</ext-link></mixed-citation></ref><ref id="B64"><mixed-citation xmlns:xlink="http://www.w3.org/1999/xlink" xlink:type="simple"><person-group><name name-style="western"><surname>Zare</surname><given-names>R</given-names></name><name name-style="western"><surname>Gams</surname><given-names>W</given-names></name></person-group> (<year>2001</year>) <article-title>A revision of <tp:taxon-name><tp:taxon-name-part taxon-name-part-type="genus">Verticillium</tp:taxon-name-part><tp:taxon-name-part taxon-name-part-type="infraspecific-rank">section</tp:taxon-name-part><tp:taxon-name-part taxon-name-part-type="section">Prostrata</tp:taxon-name-part></tp:taxon-name>. IV. The genera <italic><tp:taxon-name><tp:taxon-name-part taxon-name-part-type="genus">Lecanicillium</tp:taxon-name-part></tp:taxon-name></italic> and <italic><tp:taxon-name><tp:taxon-name-part taxon-name-part-type="genus">Simplicillium</tp:taxon-name-part></tp:taxon-name></italic> gen. nov.</article-title><source>Nova Hedwigia</source><volume>73</volume>(<issue>1–2</issue>): <fpage>1</fpage>–<lpage>50</lpage>. <ext-link xlink:href="10.1127/nova.hedwigia/73/2001/1" ext-link-type="doi" xlink:type="simple">https://doi.org/10.1127/nova.hedwigia/73/2001/1</ext-link></mixed-citation></ref><ref id="B25"><mixed-citation xmlns:xlink="http://www.w3.org/1999/xlink" xlink:type="simple"><person-group><name name-style="western"><surname>Kepler</surname><given-names>RM</given-names></name><name name-style="western"><surname>Luangsa-ard</surname><given-names>JJ</given-names></name><name name-style="western"><surname>Hywel-Jones</surname><given-names>NL</given-names></name><name name-style="western"><surname>Quandt</surname><given-names>CA</given-names></name><name name-style="western"><surname>Sung</surname><given-names>GH</given-names></name><name name-style="western"><surname>Rehner</surname><given-names>SA</given-names></name><name name-style="western"><surname>Aime</surname><given-names>MC</given-names></name><name name-style="western"><surname>Henkel</surname><given-names>TW</given-names></name><name name-style="western"><surname>Sanjuan</surname><given-names>T</given-names></name><name name-style="western"><surname>Zare</surname><given-names>R</given-names></name><name name-style="western"><surname>Chen</surname><given-names>MJ</given-names></name><name name-style="western"><surname>Li</surname><given-names>ZZ</given-names></name><name name-style="western"><surname>Rossman</surname><given-names>AY</given-names></name><name name-style="western"><surname>Spatafora</surname><given-names>JW</given-names></name><name name-style="western"><surname>Shrestha</surname><given-names>B</given-names></name></person-group> (<year>2017</year>) <article-title>A phylogenetically-based nomenclature for <tp:taxon-name><tp:taxon-name-part taxon-name-part-type="family">Cordycipitaceae</tp:taxon-name-part></tp:taxon-name> (<tp:taxon-name><tp:taxon-name-part taxon-name-part-type="order">Hypocreales</tp:taxon-name-part></tp:taxon-name>).</article-title><source>IMA Fungus</source><volume>8</volume>(<issue>2</issue>): <fpage>335</fpage>–<lpage>353</lpage>. <ext-link xlink:href="10.5598/imafungus.2017.08.02.08" ext-link-type="doi" xlink:type="simple">https://doi.org/10.5598/imafungus.2017.08.02.08</ext-link></mixed-citation></ref><ref id="B45"><mixed-citation xmlns:xlink="http://www.w3.org/1999/xlink" xlink:type="simple"><person-group><name name-style="western"><surname>Samson</surname><given-names>RA</given-names></name><name name-style="western"><surname>Evans</surname><given-names>HC</given-names></name></person-group> (<year>1974</year>) <article-title>Notes on entomogenous fungi from Ghana II. The genus <italic><tp:taxon-name><tp:taxon-name-part taxon-name-part-type="genus">Akanthomyces</tp:taxon-name-part></tp:taxon-name></italic>.</article-title><source>Acta Botanica Neerlandica</source><volume>23</volume>(<issue>1</issue>): <fpage>28</fpage>–<lpage>35</lpage>. <ext-link xlink:href="10.1111/j.1438-8677.1974.tb00913.x" ext-link-type="doi" xlink:type="simple">https://doi.org/10.1111/j.1438-8677.1974.tb00913.x</ext-link></mixed-citation></ref><ref id="B54"><mixed-citation xmlns:xlink="http://www.w3.org/1999/xlink" xlink:type="simple"><person-group><name name-style="western"><surname>Vincent</surname><given-names>MA</given-names></name><name name-style="western"><surname>Seifert</surname><given-names>KA</given-names></name><name name-style="western"><surname>Samson</surname><given-names>RA</given-names></name></person-group> (<year>1988</year>) <article-title><italic><tp:taxon-name><tp:taxon-name-part taxon-name-part-type="genus">Akanthomyces</tp:taxon-name-part><tp:taxon-name-part taxon-name-part-type="species">johnsonii</tp:taxon-name-part></tp:taxon-name></italic>, a saprophytic synnematous hyphomycete.</article-title><source>Mycologia</source><volume>80</volume>(<issue>5</issue>): <fpage>685</fpage>–<lpage>688</lpage>. <ext-link xlink:href="10.1080/00275514.1988.12025601" ext-link-type="doi" xlink:type="simple">https://doi.org/10.1080/00275514.1988.12025601</ext-link></mixed-citation></ref><ref id="B38"><mixed-citation xmlns:xlink="http://www.w3.org/1999/xlink" xlink:type="simple"><person-group><name name-style="western"><surname>Mongkolsamrit</surname><given-names>S</given-names></name><name name-style="western"><surname>Noisripoom</surname><given-names>W</given-names></name><name name-style="western"><surname>Thanakitpipattana</surname><given-names>D</given-names></name><name name-style="western"><surname>Wutikhun</surname><given-names>T</given-names></name><name name-style="western"><surname>Spatafora</surname><given-names>JW</given-names></name><name name-style="western"><surname>Luangsa-Ard</surname><given-names>J</given-names></name></person-group> (<year>2018</year>) <article-title>Disentangling cryptic species with <italic><tp:taxon-name><tp:taxon-name-part taxon-name-part-type="genus">Isaria</tp:taxon-name-part></tp:taxon-name></italic>-like morphs in <tp:taxon-name><tp:taxon-name-part taxon-name-part-type="family">Cordycipitaceae</tp:taxon-name-part></tp:taxon-name>.</article-title><source>Mycologia</source><volume>110</volume>(<issue>1</issue>): <fpage>230</fpage>–<lpage>257</lpage>. <ext-link xlink:href="10.1080/00275514.2018.1446651" ext-link-type="doi" xlink:type="simple">https://doi.org/10.1080/00275514.2018.1446651</ext-link></mixed-citation></ref><ref id="B47"><mixed-citation xmlns:xlink="http://www.w3.org/1999/xlink" xlink:type="simple"><person-group><name name-style="western"><surname>Shrestha</surname><given-names>B</given-names></name><name name-style="western"><surname>Kubátová</surname><given-names>A</given-names></name><name name-style="western"><surname>Tanaka</surname><given-names>E</given-names></name><name name-style="western"><surname>Oh</surname><given-names>J</given-names></name><name name-style="western"><surname>Yoon</surname><given-names>DH</given-names></name><name name-style="western"><surname>Sung</surname><given-names>JM</given-names></name><name name-style="western"><surname>Sung</surname><given-names>GH</given-names></name></person-group> (<year>2019</year>) <article-title>Spider-pathogenic fungi within <tp:taxon-name><tp:taxon-name-part taxon-name-part-type="order">Hypocreales</tp:taxon-name-part></tp:taxon-name> (<tp:taxon-name><tp:taxon-name-part taxon-name-part-type="phylum">Ascomycota</tp:taxon-name-part></tp:taxon-name>): Their current nomenclature, diversity, and distribution.</article-title><source>Mycological Progress</source><volume>18</volume>(<issue>8</issue>): <fpage>983</fpage>–<lpage>1003</lpage>. <ext-link xlink:href="10.1007/s11557-019-01512-3" ext-link-type="doi" xlink:type="simple">https://doi.org/10.1007/s11557-019-01512-3</ext-link></mixed-citation></ref><ref id="B11"><mixed-citation xmlns:xlink="http://www.w3.org/1999/xlink" xlink:type="simple"><person-group><name name-style="western"><surname>Chen</surname><given-names>WH</given-names></name><name name-style="western"><surname>Han</surname><given-names>YF</given-names></name><name name-style="western"><surname>Liang</surname><given-names>JD</given-names></name><name name-style="western"><surname>Liang</surname><given-names>ZQ</given-names></name></person-group> (<year>2020b</year>) <article-title><italic><tp:taxon-name><tp:taxon-name-part taxon-name-part-type="genus">Akanthomyces</tp:taxon-name-part><tp:taxon-name-part taxon-name-part-type="species">lepidopterorum</tp:taxon-name-part></tp:taxon-name></italic>, a new <tp:taxon-name><tp:taxon-name-part taxon-name-part-type="genus"/><tp:taxon-name-part taxon-name-part-type="species">lecanicillium</tp:taxon-name-part></tp:taxon-name>-like species.</article-title><source>Phytotaxa</source><volume>459</volume>: <fpage>117</fpage>–<lpage>123</lpage>. <ext-link xlink:href="10.11646/phytotaxa.459.2.3" ext-link-type="doi" xlink:type="simple">https://doi.org/10.11646/phytotaxa.459.2.3</ext-link></mixed-citation></ref><ref id="B7"><mixed-citation xmlns:xlink="http://www.w3.org/1999/xlink" xlink:type="simple"><person-group><name name-style="western"><surname>Chen</surname><given-names>WH</given-names></name><name name-style="western"><surname>Han</surname><given-names>YF</given-names></name><name name-style="western"><surname>Liang</surname><given-names>ZQ</given-names></name><name name-style="western"><surname>Jin</surname><given-names>DC</given-names></name></person-group> (<year>2017</year>) <article-title><italic><tp:taxon-name><tp:taxon-name-part taxon-name-part-type="genus">Lecanicillium</tp:taxon-name-part><tp:taxon-name-part taxon-name-part-type="species">araneogenum</tp:taxon-name-part></tp:taxon-name></italic> sp. nov., a new araneogenous fungus.</article-title><source>Phytotaxa</source><volume>305</volume>(<issue>1</issue>): <fpage>29</fpage>–<lpage>34</lpage>. <ext-link xlink:href="10.11646/phytotaxa.305.1.4" ext-link-type="doi" xlink:type="simple">https://doi.org/10.11646/phytotaxa.305.1.4</ext-link></mixed-citation></ref><ref id="B34"><mixed-citation xmlns:xlink="http://www.w3.org/1999/xlink" xlink:type="simple"><person-group><name name-style="western"><surname>Mains</surname><given-names>EB</given-names></name></person-group> (<year>1949</year>) <article-title>New species of <italic><tp:taxon-name><tp:taxon-name-part taxon-name-part-type="genus">Torrubiella</tp:taxon-name-part></tp:taxon-name></italic>, <italic><tp:taxon-name><tp:taxon-name-part taxon-name-part-type="genus">Hirsutella</tp:taxon-name-part></tp:taxon-name></italic> and <italic><tp:taxon-name><tp:taxon-name-part taxon-name-part-type="genus">Gibellula</tp:taxon-name-part></tp:taxon-name></italic>.</article-title><source>Mycologia</source><volume>41</volume>(<issue>3</issue>): <fpage>303</fpage>–<lpage>310</lpage>. <ext-link xlink:href="10.1080/00275514.1949.12017774" ext-link-type="doi" xlink:type="simple">https://doi.org/10.1080/00275514.1949.12017774</ext-link></mixed-citation></ref><ref id="B10"><mixed-citation xmlns:xlink="http://www.w3.org/1999/xlink" xlink:type="simple"><person-group><name name-style="western"><surname>Chen</surname><given-names>WH</given-names></name><name name-style="western"><surname>Han</surname><given-names>YF</given-names></name><name name-style="western"><surname>Liang</surname><given-names>JD</given-names></name><name name-style="western"><surname>Liang</surname><given-names>ZQ</given-names></name></person-group> (<year>2020a</year>) <article-title><italic><tp:taxon-name><tp:taxon-name-part taxon-name-part-type="genus">Akanthomyces</tp:taxon-name-part><tp:taxon-name-part taxon-name-part-type="species">neocoleopterorum</tp:taxon-name-part></tp:taxon-name></italic>, a new verticillium-like species.</article-title><source>Phytotaxa</source><volume>432</volume>: <fpage>119</fpage>–<lpage>124</lpage>. <ext-link xlink:href="10.11646/phytotaxa.432.2.2" ext-link-type="doi" xlink:type="simple">https://doi.org/10.11646/phytotaxa.432.2.2</ext-link></mixed-citation></ref><ref id="B2"><mixed-citation xmlns:xlink="http://www.w3.org/1999/xlink" xlink:type="simple"><person-group><name name-style="western"><surname>Aini</surname><given-names>AN</given-names></name><name name-style="western"><surname>Mongkolsamrit</surname><given-names>S</given-names></name><name name-style="western"><surname>Wijanarka</surname><given-names>W</given-names></name><name name-style="western"><surname>Thanakitpipattana</surname><given-names>D</given-names></name><name name-style="western"><surname>Luangsaard</surname><given-names>JJ</given-names></name><name name-style="western"><surname>Budiharjo</surname><given-names>A</given-names></name></person-group> (<year>2020</year>) <article-title>Diversity of <italic><tp:taxon-name><tp:taxon-name-part taxon-name-part-type="genus">Akanthomyces</tp:taxon-name-part></tp:taxon-name></italic> on moths (<tp:taxon-name><tp:taxon-name-part taxon-name-part-type="order">Lepidoptera</tp:taxon-name-part></tp:taxon-name>) in Thailand.</article-title><source>MycoKeys</source><volume>71</volume>: <fpage>1</fpage>–<lpage>22</lpage>. <ext-link xlink:href="10.3897/mycokeys.71.55126" ext-link-type="doi" xlink:type="simple">https://doi.org/10.3897/mycokeys.71.55126</ext-link></mixed-citation></ref><ref id="B15"><mixed-citation xmlns:xlink="http://www.w3.org/1999/xlink" xlink:type="simple"><person-group><name name-style="western"><surname>Cope</surname><given-names>HH</given-names></name><name name-style="western"><surname>Leal</surname><given-names>I</given-names></name></person-group> (<year>2005</year>) <article-title>A new species of <italic><tp:taxon-name><tp:taxon-name-part taxon-name-part-type="genus">Lecanicillium</tp:taxon-name-part></tp:taxon-name></italic> isolated from the white pine weevil, <italic><tp:taxon-name><tp:taxon-name-part taxon-name-part-type="genus">Pissodes</tp:taxon-name-part><tp:taxon-name-part taxon-name-part-type="species">strobi</tp:taxon-name-part></tp:taxon-name></italic>.</article-title><source>Mycotaxon</source><volume>94</volume>: <fpage>331</fpage>–<lpage>340</lpage>.</mixed-citation></ref><ref id="B26"><mixed-citation xmlns:xlink="http://www.w3.org/1999/xlink" xlink:type="simple"><person-group><name name-style="western"><surname>Kobayasi</surname><given-names>Y</given-names></name><name name-style="western"><surname>Shimizu</surname><given-names>D</given-names></name></person-group> (<year>1982</year>) <article-title><italic><tp:taxon-name><tp:taxon-name-part taxon-name-part-type="genus">Cordyceps</tp:taxon-name-part></tp:taxon-name></italic> species from Japan 5.</article-title><source>Bulletin of the National Science Museum Series B</source><volume>8</volume>: <fpage>111</fpage>–<lpage>123</lpage>.</mixed-citation></ref><ref id="B14"><mixed-citation xmlns:xlink="http://www.w3.org/1999/xlink" xlink:type="simple"><person-group><name name-style="western"><surname>Chiriví-Salomón</surname><given-names>JS</given-names></name><name name-style="western"><surname>Danies</surname><given-names>G</given-names></name><name name-style="western"><surname>Restrepo</surname><given-names>S</given-names></name><name name-style="western"><surname>Sanjuan</surname><given-names>T</given-names></name></person-group> (<year>2015</year>) <article-title><italic><tp:taxon-name><tp:taxon-name-part taxon-name-part-type="genus">Lecanicillium</tp:taxon-name-part><tp:taxon-name-part taxon-name-part-type="species">sabanense</tp:taxon-name-part></tp:taxon-name></italic> sp. nov. (<tp:taxon-name><tp:taxon-name-part taxon-name-part-type="family">Cordycipitaceae</tp:taxon-name-part></tp:taxon-name>) a new fungal entomopathogen of coccids.</article-title><source>Phytotaxa</source><volume>234</volume>(<issue>1</issue>): <fpage>63</fpage>–<lpage>74</lpage>. <ext-link xlink:href="10.11646/phytotaxa.234.1.4" ext-link-type="doi" xlink:type="simple">https://doi.org/10.11646/phytotaxa.234.1.4</ext-link></mixed-citation></ref><ref id="B40"><mixed-citation xmlns:xlink="http://www.w3.org/1999/xlink" xlink:type="simple"><person-group><name name-style="western"><surname>Park</surname><given-names>MJ</given-names></name><name name-style="western"><surname>Hong</surname><given-names>SB</given-names></name><name name-style="western"><surname>Shin</surname><given-names>HD</given-names></name></person-group> (<year>2016</year>) <article-title><italic><tp:taxon-name><tp:taxon-name-part taxon-name-part-type="genus">Lecanicillium</tp:taxon-name-part><tp:taxon-name-part taxon-name-part-type="species">uredinophilum</tp:taxon-name-part></tp:taxon-name></italic> sp. nov. associated with rust fungi from Korea.</article-title><source>Mycotaxon</source><volume>130</volume>(<issue>4</issue>): <fpage>997</fpage>–<lpage>1005</lpage>. <ext-link xlink:href="10.5248/130.997" ext-link-type="doi" xlink:type="simple">https://doi.org/10.5248/130.997</ext-link></mixed-citation></ref><ref id="B60"><mixed-citation xmlns:xlink="http://www.w3.org/1999/xlink" xlink:type="simple"><person-group><name name-style="western"><surname>Wang</surname><given-names>YH</given-names></name><name name-style="western"><surname>Wang</surname><given-names>WJ</given-names></name><name name-style="western"><surname>Wang</surname><given-names>K</given-names></name><name name-style="western"><surname>Dong</surname><given-names>CH</given-names></name><name name-style="western"><surname>Hao</surname><given-names>JR</given-names></name><name name-style="western"><surname>Kirk</surname><given-names>PM</given-names></name><name name-style="western"><surname>Yao</surname><given-names>YJ</given-names></name></person-group> (<year>2023a</year>) <article-title><italic><tp:taxon-name><tp:taxon-name-part taxon-name-part-type="genus">Akanthomyces</tp:taxon-name-part><tp:taxon-name-part taxon-name-part-type="species">zaquensis</tp:taxon-name-part></tp:taxon-name></italic> (<tp:taxon-name><tp:taxon-name-part taxon-name-part-type="family">Cordycipitaceae</tp:taxon-name-part></tp:taxon-name>, <tp:taxon-name><tp:taxon-name-part taxon-name-part-type="order">Hypocreales</tp:taxon-name-part></tp:taxon-name>), a new species isolated from both the stroma and the sclerotium of <italic><tp:taxon-name><tp:taxon-name-part taxon-name-part-type="genus">Ophiocordyceps</tp:taxon-name-part><tp:taxon-name-part taxon-name-part-type="species">sinensis</tp:taxon-name-part></tp:taxon-name></italic> in Qinghai, China.</article-title><source>Phytotaxa</source><volume>579</volume>(<issue>3</issue>): <fpage>198</fpage>–<lpage>208</lpage>. <ext-link xlink:href="10.11646/phytotaxa.579.3.5" ext-link-type="doi" xlink:type="simple">https://doi.org/10.11646/phytotaxa.579.3.5</ext-link></mixed-citation></ref></ref-list></tp:taxon-treatment>
