# Supplementary material for: ﻿Species diversity and major host/substrate associations of the genus Akanthomyces (Hypocreales, Cordycipitaceae)
Source: MycoKeys. 2024 Jan 15;101:113–41. doi: 10.3897/mycokeys.101.109751 (PMC10806914; doi:10.3897/mycokeys.101.109751)
Supplement: XML Treatment for Akanthomyces laosensis [file mycokeys.101.109751-treatment2.xml]

<!DOCTYPE tp:taxon-treatment
  PUBLIC "-//TaxonX//DTD Taxonomic Treatment Publishing DTD v0 20100105//EN" "tax-treatment-NSO.dtd">
<tp:taxon-treatment xmlns:tp="http://www.plazi.org/taxpub"><tp:treatment-meta><kwd-group><label>Taxon classification</label><kwd>
              <named-content content-type="kingdom">Fungi</named-content>
            </kwd><kwd>
              <named-content content-type="order">Hypocreales</named-content>
            </kwd><kwd>
              <named-content content-type="family">Cordycipitaceae</named-content>
            </kwd></kwd-group><mixed-citation publication-type="journal"><person-group><name><surname>Wang</surname><given-names>Yao</given-names></name><name><surname>Wang</surname><given-names>Zhi-Qin</given-names></name><name><surname>Luo</surname><given-names>Run</given-names></name><name><surname>Souvanhnachit</surname><given-names>Sisommay</given-names></name><name><surname>Thanarut</surname><given-names>Chinnapan</given-names></name><name><surname>Dao</surname><given-names>Van-Minh</given-names></name><name><surname>Yu</surname><given-names>Hong</given-names></name></person-group><article-title>﻿Species diversity and major host/substrate associations of the genus <italic><tp:taxon-name><tp:taxon-name-part taxon-name-part-type="genus" reg="Akanthomyces">Akanthomyces</tp:taxon-name-part></tp:taxon-name></italic> (<tp:taxon-name><tp:taxon-name-part taxon-name-part-type="order">Hypocreales</tp:taxon-name-part></tp:taxon-name>, <tp:taxon-name><tp:taxon-name-part taxon-name-part-type="family">Cordycipitaceae</tp:taxon-name-part></tp:taxon-name>)</article-title><source>MycoKeys</source><day>15</day><month>01</month><year>2024</year><volume>101</volume><fpage>113</fpage><lpage>141</lpage><pub-id pub-id-type="doi">10.3897/mycokeys.101.109751</pub-id></mixed-citation></tp:treatment-meta><tp:nomenclature><label>﻿</label><tp:taxon-name>
            <object-id xmlns:xlink="http://www.w3.org/1999/xlink" content-type="arpha" xlink:type="simple">FDFDC04F-B2E7-5A3E-B58B-467C4921CB98</object-id>
            <tp:taxon-name-part taxon-name-part-type="genus" reg="Akanthomyces">Akanthomyces</tp:taxon-name-part>
            <tp:taxon-name-part taxon-name-part-type="species" reg="laosensis">laosensis</tp:taxon-name-part>
            <object-id xmlns:xlink="http://www.w3.org/1999/xlink" content-type="mycobank" xlink:type="simple">848308</object-id>
          </tp:taxon-name><tp:taxon-authority>Hong Yu bis &amp; Y. Wang</tp:taxon-authority><tp:taxon-status xmlns:xlink="http://www.w3.org/1999/xlink" xlink:type="simple">sp. nov.</tp:taxon-status><xref ref-type="fig" rid="F3">Fig. 3</xref></tp:nomenclature><tp:treatment-sec sec-type="etymology" id="SECID0EKKDI"><title>Etymology.</title><p>Named after the location, Laos, where the species was collected.</p></tp:treatment-sec><tp:treatment-sec sec-type="material" id="SECID0EPKDI"><title>Type.</title><p>Laos. Oudomxay Province, Muang Xay County, Nagang Village (<named-content xmlns:xlink="http://www.w3.org/1999/xlink" content-type="dwc:verbatimCoordinates" xlink:type="simple"><named-content content-type="geo-json" specific-use="{&#34;type&#34;:&#34;Point&#34;,&#34;coordinates&#34;:[102.095700,20.714300]}" id="NCID0EYKDI" xlink:type="simple">20.7143°N, 102.0957°E</named-content></named-content>, 698 m above sea level), on the adult of <tp:taxon-name><tp:taxon-name-part taxon-name-part-type="family">Noctuidae</tp:taxon-name-part></tp:taxon-name> on the underside of a dicotyledonous leaf, 5 October 2019, collected by Yao Wang (holotype: <abbrev xmlns:xlink="http://www.w3.org/1999/xlink" xlink:title="Yunnan Herbal Herbarium" id="ABBRID0ECLDI" xlink:type="simple">YHH</abbrev> 2301008; ex-holotype living culture: <abbrev xmlns:xlink="http://www.w3.org/1999/xlink" xlink:title="Yunnan Fungal Culture Collection" id="ABBRID0EGLDI" xlink:type="simple">YFCC</abbrev> 1910941).</p></tp:treatment-sec><tp:treatment-sec sec-type="description" id="SECID0EKLDI"><title>Description.</title><p><bold><italic>Sexual morph</italic></bold>: Undetermined. <bold><italic>Asexual morph</italic></bold>: Specimens examined in this study can be found on the underside of dicotyledonous leaves. Synnemata arose at the head and in the middle of the host body, white, up to 15.6 mm long and 0.6–1.3 mm wide, rarely branched, feathery to clavate with acute or blunt ends. Colonies on PDA moderately fast-growing at 25 °C, reaching 23–26 mm in diameter in 14 days, circular, flat, white in the middle with a light yellow edge, reverse light yellow. Hyphae smooth-walled, branched, septate, hyaline, 0.8–3.5 µm wide. Conidiogenous cells monophialidic, produced along the synnemata or solitary on hyphae in culture. Phialides smooth-walled, hyaline, cylindrical, 11.5–30.0 × 2.0–4.2 µm (n = 30). Conidia smooth and hyaline, cylindrical or long oval, one-celled, 4.1–9.8 × 2.3–4.2 µm (n = 30). Size and shape of phialides and conidia similar in culture and on natural substratum.</p></tp:treatment-sec><tp:treatment-sec sec-type="host" id="SECID0EYLDI"><title>Host.</title><p>Adult moth (<tp:taxon-name><tp:taxon-name-part taxon-name-part-type="family">Noctuidae</tp:taxon-name-part></tp:taxon-name>, <tp:taxon-name><tp:taxon-name-part taxon-name-part-type="order">Lepidoptera</tp:taxon-name-part></tp:taxon-name>).</p></tp:treatment-sec><tp:treatment-sec sec-type="Habit" id="SECID0EIMDI"><title>Habit.</title><p>On the adults of <tp:taxon-name><tp:taxon-name-part taxon-name-part-type="family">Noctuidae</tp:taxon-name-part></tp:taxon-name> sp. on the underside of leaves of plants.</p></tp:treatment-sec><tp:treatment-sec sec-type="distribution" id="SECID0ETMDI"><title>Distribution.</title><p>Muang Xay County, Oudomxay Province, Laos.</p></tp:treatment-sec><tp:treatment-sec sec-type="material" id="SECID0EYMDI"><title>Other material examined.</title><p>Laos. Oudomxay Province, Muang Xay County, Nam Kit Park (<named-content xmlns:xlink="http://www.w3.org/1999/xlink" content-type="dwc:verbatimCoordinates" xlink:type="simple"><named-content content-type="geo-json" specific-use="{&#34;type&#34;:&#34;Point&#34;,&#34;coordinates&#34;:[102.000700,20.665100]}" id="NCID0EBNDI" xlink:type="simple">20.6651°N, 102.0007°E</named-content></named-content>, 695 m above sea level), on an adult moth on the underside of a leaf, 1 October 2019, Yao Wang (<abbrev xmlns:xlink="http://www.w3.org/1999/xlink" xlink:title="Yunnan Herbal Herbarium" id="ABBRID0EGNDI" xlink:type="simple">YHH</abbrev> 2301000; living culture: <abbrev xmlns:xlink="http://www.w3.org/1999/xlink" xlink:title="Yunnan Fungal Culture Collection" id="ABBRID0EKNDI" xlink:type="simple">YFCC</abbrev> 1910942).</p></tp:treatment-sec><tp:treatment-sec sec-type="comments" id="SECID0EONDI"><title>Commentary.</title><p>Phylogenetically, <italic><tp:taxon-name><tp:taxon-name-part taxon-name-part-type="genus" reg="Akanthomyces">Akanthomyces</tp:taxon-name-part><tp:taxon-name-part taxon-name-part-type="species" reg="laosensis">laosensis</tp:taxon-name-part></tp:taxon-name></italic> forms a distinct lineage and is closely related to <italic><tp:taxon-name><tp:taxon-name-part taxon-name-part-type="genus" reg="Akanthomyces">A.</tp:taxon-name-part><tp:taxon-name-part taxon-name-part-type="species" reg="pyralidarum">pyralidarum</tp:taxon-name-part></tp:taxon-name></italic> with strong statistical support (1/99%/89%) (Fig. <xref ref-type="fig" rid="F1">1</xref>). Morphologically, <italic><tp:taxon-name><tp:taxon-name-part taxon-name-part-type="genus" reg="Akanthomyces">A.</tp:taxon-name-part><tp:taxon-name-part taxon-name-part-type="species" reg="laosensis">laosensis</tp:taxon-name-part></tp:taxon-name></italic> is distinctly different from <italic><tp:taxon-name><tp:taxon-name-part taxon-name-part-type="genus" reg="Akanthomyces">A.</tp:taxon-name-part><tp:taxon-name-part taxon-name-part-type="species" reg="pyralidarum">pyralidarum</tp:taxon-name-part></tp:taxon-name></italic> because of its longer synnemata (up to 15.6 mm). Furthermore, <italic><tp:taxon-name><tp:taxon-name-part taxon-name-part-type="genus" reg="Akanthomyces">A.</tp:taxon-name-part><tp:taxon-name-part taxon-name-part-type="species" reg="laosensis">laosensis</tp:taxon-name-part></tp:taxon-name></italic> was determined to occur on an adult of <tp:taxon-name><tp:taxon-name-part taxon-name-part-type="family">Noctuidae</tp:taxon-name-part></tp:taxon-name> sp., while <italic><tp:taxon-name><tp:taxon-name-part taxon-name-part-type="genus" reg="Akanthomyces">A.</tp:taxon-name-part><tp:taxon-name-part taxon-name-part-type="species" reg="pyralidarum">pyralidarum</tp:taxon-name-part></tp:taxon-name></italic> was located on an adult of <tp:taxon-name><tp:taxon-name-part taxon-name-part-type="family">Pyralidae</tp:taxon-name-part></tp:taxon-name> sp. In fact, the species is easily distinguished from other known species in the genus of <italic><tp:taxon-name><tp:taxon-name-part taxon-name-part-type="genus" reg="Akanthomyces">Akanthomyces</tp:taxon-name-part></tp:taxon-name></italic> by its longer phialides (11.5–30.0 µm) and larger conidia (4.1–9.8 × 2.3–4.2 µm) (Table <xref ref-type="table" rid="T3">3</xref>).</p></tp:treatment-sec><tp:treatment-sec><!--Section generated to contain objects referenced in tp:taxon-treatment.--><fig id="F3" position="float" orientation="portrait"><object-id xmlns:xlink="http://www.w3.org/1999/xlink" content-type="doi" xlink:type="simple">10.3897/mycokeys.101.109751.figure3</object-id><object-id xmlns:xlink="http://www.w3.org/1999/xlink" content-type="arpha" xlink:type="simple">1B873633-6D9A-5603-BED6-91385116584E</object-id><label>Figure 3.</label><caption><p>Morphology of <italic><tp:taxon-name><tp:taxon-name-part taxon-name-part-type="genus" reg="Akanthomyces">Akanthomyces</tp:taxon-name-part><tp:taxon-name-part taxon-name-part-type="species" reg="laosensis">laosensis</tp:taxon-name-part></tp:taxon-name></italic><bold>A, B</bold> fungus on adult moth <bold>C</bold> long synnemata <bold>D</bold> culture character on PDA medium <bold>E–H</bold> conidiophores, conidiogenous cells and conidia <bold>I</bold> conidia from long synnemata. Scale bars: 10 mm (<bold>A, B</bold>); 5 mm (<bold>C</bold>); 20 mm (<bold>D</bold>); 20 µm (<bold>E–G</bold>); 10 µm (<bold>H</bold>); 5 µm (<bold>I</bold>).</p></caption><graphic xmlns:xlink="http://www.w3.org/1999/xlink" xlink:href="mycokeys-101-113-g003.jpg" position="float" orientation="portrait" xlink:type="simple" id="oo_967821.jpg"><uri content-type="original_file" xlink:type="simple">https://binary.pensoft.net/fig/967821</uri></graphic></fig><fig id="F1" position="float" orientation="portrait"><object-id xmlns:xlink="http://www.w3.org/1999/xlink" content-type="doi" xlink:type="simple">10.3897/mycokeys.101.109751.figure1</object-id><object-id xmlns:xlink="http://www.w3.org/1999/xlink" content-type="arpha" xlink:type="simple">6F43014C-390B-52D5-87A3-74344818538A</object-id><label>Figure 1.</label><caption><p>Phylogenetic tree of <italic><tp:taxon-name><tp:taxon-name-part taxon-name-part-type="genus" reg="Akanthomyces">Akanthomyces</tp:taxon-name-part></tp:taxon-name></italic> species, based on combined partial ITS + nrLSU + <italic><abbrev xmlns:xlink="http://www.w3.org/1999/xlink" xlink:title="translation elongation factor 1α" id="ABBRID0EIRCI" xlink:type="simple">TEF</abbrev></italic> + <italic>RPB1</italic> + <italic>RPB2</italic> sequences. Numbers at the branches indicate support values (<abbrev xmlns:xlink="http://www.w3.org/1999/xlink" xlink:title="Bayesian Inference" id="ABBRID0EQRCI" xlink:type="simple">BI</abbrev>-PP/IQ-TREE-BS/ RAxML-BS) above 0.7/70%/70%. Ex-type materials are marked with “T”. Isolates in bold type are those analysed in this study.</p></caption><graphic xmlns:xlink="http://www.w3.org/1999/xlink" xlink:href="mycokeys-101-113-g001.jpg" position="float" orientation="portrait" xlink:type="simple" id="oo_967819.jpg"><uri content-type="original_file" xlink:type="simple">https://binary.pensoft.net/fig/967819</uri></graphic></fig><table-wrap id="T3" position="float" orientation="portrait"><label>Table 3.</label><caption><p>Morphological comparison of <italic><tp:taxon-name><tp:taxon-name-part taxon-name-part-type="genus" reg="Akanthomyces">Akanthomyces</tp:taxon-name-part></tp:taxon-name></italic> species.</p></caption><table id="TID0E1RCK" rules="all"><tbody><tr><th rowspan="1" colspan="1">Species</th><th rowspan="1" colspan="1">Perithecia (μm)</th><th rowspan="1" colspan="1">Asci (μm)</th><th rowspan="1" colspan="1">Part-spores (μm)</th><th rowspan="1" colspan="1">Synnemata (mm)</th><th rowspan="1" colspan="1">Conidiophores (μm)</th><th rowspan="1" colspan="1">Phialides (μm)</th><th rowspan="1" colspan="1">Conidia (μm)</th><th rowspan="1" colspan="1">References</th></tr><tr><td rowspan="1" colspan="1">
                <italic>
                  <tp:taxon-name><tp:taxon-name-part taxon-name-part-type="genus" reg="Akanthomyces">Akanthomyces</tp:taxon-name-part><tp:taxon-name-part taxon-name-part-type="species" reg="aculeata">aculeata</tp:taxon-name-part></tp:taxon-name>
                </italic>
              </td><td rowspan="1" colspan="1"/><td rowspan="1" colspan="1"/><td rowspan="1" colspan="1"/><td rowspan="1" colspan="1">Arising from various parts of the insect, terete, narrowing upwards, 1–8 × 0.1–0.5, yellowish</td><td rowspan="1" colspan="1"/><td rowspan="1" colspan="1">Subcylindrical or narrowly ellipsoidal, 6–16 × 2.5–4, narrowing above to an acute apex, terminated by a short sterigma up to 4 long</td><td rowspan="1" colspan="1">Broadly ellipsoidal or obovoid often acute at the lower end, 3–6 × 2–3</td><td rowspan="1" colspan="1">
                <xref ref-type="bibr" rid="B35">Mains (1950)</xref>
              </td></tr><tr><td rowspan="1" colspan="1">
                <italic>
                  <tp:taxon-name><tp:taxon-name-part taxon-name-part-type="genus" reg="Akanthomyces">Akanthomyces</tp:taxon-name-part><tp:taxon-name-part taxon-name-part-type="species" reg="aranearum">aranearum</tp:taxon-name-part></tp:taxon-name>
                </italic>
              </td><td rowspan="1" colspan="1"/><td rowspan="1" colspan="1"/><td rowspan="1" colspan="1"/><td rowspan="1" colspan="1">Arising from all parts of the host, cylindrical to clavate, 0.8–10 × 0.1–0.2, simple or occasionally slightly branched, brown</td><td rowspan="1" colspan="1"/><td rowspan="1" colspan="1">Obovoid or ellipsoidal 6–12 × 4–8, rounded above and abruptly narrowing into a short sterigma, asperulate</td><td rowspan="1" colspan="1">Narrowly obclavate often acute at the lower end, narrowing upwards, rounded or obtuse at the upper end, 8–14 × 1.5–3</td><td rowspan="1" colspan="1">
                <xref ref-type="bibr" rid="B35">Mains (1950)</xref>
              </td></tr><tr><td rowspan="1" colspan="1">
                <italic>
                  <tp:taxon-name><tp:taxon-name-part taxon-name-part-type="genus" reg="Akanthomyces">Akanthomyces</tp:taxon-name-part><tp:taxon-name-part taxon-name-part-type="species" reg="araneicola">araneicola</tp:taxon-name-part></tp:taxon-name>
                </italic>
              </td><td rowspan="1" colspan="1"/><td rowspan="1" colspan="1"/><td rowspan="1" colspan="1"/><td rowspan="1" colspan="1">Synnemata not observed</td><td rowspan="1" colspan="1">Mononematous, with single phialide or whorls of two to six phialides or <italic><tp:taxon-name><tp:taxon-name-part taxon-name-part-type="genus" reg="Penicillium">Penicillium</tp:taxon-name-part></tp:taxon-name></italic>-like from hyphae directly</td><td rowspan="1" colspan="1">Cylindrical, somewhat inflated base, 8.1–16.9 × 1.3–1.9, tapering to a thin neck</td><td rowspan="1" colspan="1">Mostly fusiform, 2.5–5.0 × 1.3–1.9</td><td rowspan="1" colspan="1">
                <xref ref-type="bibr" rid="B9">Chen et al. (2019)</xref>
              </td></tr><tr><td rowspan="1" colspan="1">
                <italic>
                  <tp:taxon-name><tp:taxon-name-part taxon-name-part-type="genus" reg="Akanthomyces">Akanthomyces</tp:taxon-name-part><tp:taxon-name-part taxon-name-part-type="species" reg="araneogenus">araneogenus</tp:taxon-name-part></tp:taxon-name>
                </italic>
              </td><td rowspan="1" colspan="1"/><td rowspan="1" colspan="1"/><td rowspan="1" colspan="1"/><td rowspan="1" colspan="1">Occasionally several white synnemata arise from all parts of the host</td><td rowspan="1" colspan="1">Mononematous or synnematous, 21.6–48 × 1.2–2.2, <italic><tp:taxon-name><tp:taxon-name-part taxon-name-part-type="genus" reg="Penicillium">Penicillium</tp:taxon-name-part></tp:taxon-name></italic>-like from hyphae directly</td><td rowspan="1" colspan="1">Cylindrical, somewhat inflated base, 4.3–17.3 × 0.9–3.1, tapering to a thin neck</td><td rowspan="1" colspan="1">Globose, 1.3–2.4 in diam, or ellipsoidal, 2.1–3.3 × 1.1–1.6</td><td rowspan="1" colspan="1">
                <xref ref-type="bibr" rid="B8">Chen et al. (2018)</xref>
              </td></tr><tr><td rowspan="1" colspan="1">
                <italic>
                  <tp:taxon-name><tp:taxon-name-part taxon-name-part-type="genus" reg="Akanthomyces">Akanthomyces</tp:taxon-name-part><tp:taxon-name-part taxon-name-part-type="species" reg="araneosus">araneosus</tp:taxon-name-part></tp:taxon-name>
                </italic>
              </td><td rowspan="1" colspan="1"/><td rowspan="1" colspan="1"/><td rowspan="1" colspan="1"/><td rowspan="1" colspan="1">Synnemata not observed</td><td rowspan="1" colspan="1">Erect conidiophores usually arose from the aerial hyphae</td><td rowspan="1" colspan="1">Solitary or in groups of two, 16.9–18.1 × 1.3–1.9 with a cylindrical basal portion and tapered into a short, distinct neck</td><td rowspan="1" colspan="1">Fusiform, 3.1–5.0 × 1.0–1.8</td><td rowspan="1" colspan="1">
                <xref ref-type="bibr" rid="B12">Chen et al. (2022)</xref>
              </td></tr><tr><td rowspan="1" colspan="1">
                <italic>
                  <tp:taxon-name><tp:taxon-name-part taxon-name-part-type="genus" reg="Akanthomyces">Akanthomyces</tp:taxon-name-part><tp:taxon-name-part taxon-name-part-type="species" reg="angustispora">angustispora</tp:taxon-name-part></tp:taxon-name>
                </italic>
              </td><td rowspan="1" colspan="1"/><td rowspan="1" colspan="1"/><td rowspan="1" colspan="1"/><td rowspan="1" colspan="1">Arising from the body and head of the host, simple or branched, 8–13 × 0.2–0.6, flesh coloured</td><td rowspan="1" colspan="1"/><td rowspan="1" colspan="1">Oblong or narrowly ellipsoidal, 6–14 × 3–4, narrowing above into an acute apex terminated by a short sterigma</td><td rowspan="1" colspan="1">Narrowly clavate, 4.5–6 × 1.2–1.4</td><td rowspan="1" colspan="1">
                <xref ref-type="bibr" rid="B35">Mains (1950)</xref>
              </td></tr><tr><td rowspan="1" colspan="1">
                <italic>
                  <tp:taxon-name><tp:taxon-name-part taxon-name-part-type="genus" reg="Akanthomyces">Akanthomyces</tp:taxon-name-part><tp:taxon-name-part taxon-name-part-type="species" reg="attenuatus">attenuatus</tp:taxon-name-part></tp:taxon-name>
                </italic>
              </td><td rowspan="1" colspan="1"/><td rowspan="1" colspan="1"/><td rowspan="1" colspan="1"/><td rowspan="1" colspan="1"/><td rowspan="1" colspan="1"/><td rowspan="1" colspan="1">9–15.5 × 1–2</td><td rowspan="1" colspan="1">Cylindrical with attenuate base, occasionally 2-celled, 4.5–6.5 × 1.5–2.0</td><td rowspan="1" colspan="1"><xref ref-type="bibr" rid="B64">Zare and Gams (2001)</xref>; <xref ref-type="bibr" rid="B25">Kepler et al. (2017)</xref></td></tr><tr><td rowspan="1" colspan="1">
                <italic>
                  <tp:taxon-name><tp:taxon-name-part taxon-name-part-type="genus" reg="Akanthomyces">Akanthomyces</tp:taxon-name-part><tp:taxon-name-part taxon-name-part-type="species" reg="clavata">clavata</tp:taxon-name-part></tp:taxon-name>
                </italic>
              </td><td rowspan="1" colspan="1"/><td rowspan="1" colspan="1"/><td rowspan="1" colspan="1"/><td rowspan="1" colspan="1">Numerous, arising from various parts of the host, light brown, clavate, 0.5–2.0 × 0.06–0.25</td><td rowspan="1" colspan="1"/><td rowspan="1" colspan="1">Subcylindrical, 17.1–21.4 × 2.8–4.3, narrowing above to acute apices, terminated by short sterigmata</td><td rowspan="1" colspan="1">Ellipsoidal to oblong, 4.5–8.5 × 2.1–2.5</td><td rowspan="1" colspan="1">
                <xref ref-type="bibr" rid="B35">Mains (1950)</xref>
              </td></tr><tr><td rowspan="1" colspan="1">
                <italic>
                  <tp:taxon-name><tp:taxon-name-part taxon-name-part-type="genus" reg="Akanthomyces">Akanthomyces</tp:taxon-name-part><tp:taxon-name-part taxon-name-part-type="species" reg="dipterigenus">dipterigenus</tp:taxon-name-part></tp:taxon-name>
                </italic>
              </td><td rowspan="1" colspan="1"/><td rowspan="1" colspan="1"/><td rowspan="1" colspan="1"/><td rowspan="1" colspan="1"/><td rowspan="1" colspan="1"/><td rowspan="1" colspan="1">20–40 × 1.2–2.7, tapering towards the apex</td><td rowspan="1" colspan="1">Ellipsoidal to oblong-oval, 5.0–10.5 × 1.5–2.5</td><td rowspan="1" colspan="1"><xref ref-type="bibr" rid="B64">Zare and Gams (2001)</xref>; <xref ref-type="bibr" rid="B25">Kepler et al. (2017)</xref></td></tr><tr><td rowspan="1" colspan="1">
                <italic>
                  <tp:taxon-name><tp:taxon-name-part taxon-name-part-type="genus" reg="Akanthomyces">Akanthomyces</tp:taxon-name-part><tp:taxon-name-part taxon-name-part-type="species" reg="fragilis">fragilis</tp:taxon-name-part></tp:taxon-name>
                </italic>
              </td><td rowspan="1" colspan="1"/><td rowspan="1" colspan="1"/><td rowspan="1" colspan="1"/><td rowspan="1" colspan="1">Numerous arising from all parts of the host, clavate, 0.7–1.5 × 0.03–0.09</td><td rowspan="1" colspan="1"/><td rowspan="1" colspan="1">Subcylindrical to narrowly clavate, 7–10 × 2.5–3, verrucose in the upper portions</td><td rowspan="1" colspan="1">Subcylindrical, somewhat narrowed and rounded at the ends, 6.5–9 × 1.5</td><td rowspan="1" colspan="1">
                <xref ref-type="bibr" rid="B35">Mains (1950)</xref>
              </td></tr><tr><td rowspan="1" colspan="1">
                <italic>
                  <tp:taxon-name><tp:taxon-name-part taxon-name-part-type="genus" reg="Akanthomyces">Akanthomyces</tp:taxon-name-part><tp:taxon-name-part taxon-name-part-type="species" reg="gracilis">gracilis</tp:taxon-name-part></tp:taxon-name>
                </italic>
              </td><td rowspan="1" colspan="1"/><td rowspan="1" colspan="1"/><td rowspan="1" colspan="1"/><td rowspan="1" colspan="1">Arising from the natural body openings and intersegmental and appendage joints, usually white to yellow-brown, cylindrical, 0.7–3 × 0.1–0.5</td><td rowspan="1" colspan="1"/><td rowspan="1" colspan="1">Cylindrical basal part tapering to a slender neck, 7–10 × 1.5–2.5</td><td rowspan="1" colspan="1">Ellipsoidal to fusiform, 2.5–3 × 1–1.6</td><td rowspan="1" colspan="1">
                <xref ref-type="bibr" rid="B45">Samson and Evans (1974)</xref>
              </td></tr><tr><td rowspan="1" colspan="1">
                <italic>
                  <tp:taxon-name><tp:taxon-name-part taxon-name-part-type="genus" reg="Akanthomyces">Akanthomyces</tp:taxon-name-part><tp:taxon-name-part taxon-name-part-type="species" reg="johnsonii">johnsonii</tp:taxon-name-part></tp:taxon-name>
                </italic>
              </td><td rowspan="1" colspan="1"/><td rowspan="1" colspan="1"/><td rowspan="1" colspan="1"/><td rowspan="1" colspan="1">Gregarious, white, 0.4–4 tall, with a stipe 0.025–0.1 wide, subulate to cylindrical</td><td rowspan="1" colspan="1">Unbranched or with metulae arising at right angles to the stipe hyphae, 4–6 × 2–3</td><td rowspan="1" colspan="1">10–20 long, ellipsoidal to cylindrical body 2.5–4 wide, tapering into a narrow neck 3–5 × 1–1.5</td><td rowspan="1" colspan="1">Broadly fusoid with more or less truncate poles with minute frills, 3–4 × (l–)1.5–2</td><td rowspan="1" colspan="1">
                <xref ref-type="bibr" rid="B54">Vincent et al. (1988)</xref>
              </td></tr><tr><td rowspan="1" colspan="1">
                <italic>
                  <tp:taxon-name><tp:taxon-name-part taxon-name-part-type="genus" reg="Akanthomyces">Akanthomyces</tp:taxon-name-part><tp:taxon-name-part taxon-name-part-type="species" reg="kanyawimiae">kanyawimiae</tp:taxon-name-part></tp:taxon-name>
                </italic>
              </td><td rowspan="1" colspan="1"/><td rowspan="1" colspan="1"/><td rowspan="1" colspan="1"/><td rowspan="1" colspan="1">Up to 1.5 long, up to 0.4 wide, covered by dense white to cream mycelia</td><td rowspan="1" colspan="1">Erect, verticillate with phialides in whorls of two to five</td><td rowspan="1" colspan="1">(8–)9–12(–15) × 2–3, with cylindrical basal portion, tapering into a long neck, (2–)3–5.5(–7) × 1–1.5</td><td rowspan="1" colspan="1">Cylindrical to ellipsoidal, (2–)2.5–3.5(–5) × (1.5–)2(–3)</td><td rowspan="1" colspan="1">
                <xref ref-type="bibr" rid="B38">Mongkolsamrit et al. (2018)</xref>
              </td></tr><tr><td rowspan="1" colspan="1">
                <bold>
                  <italic>
                    <tp:taxon-name><tp:taxon-name-part taxon-name-part-type="genus" reg="Akanthomyces">Akanthomyces</tp:taxon-name-part><tp:taxon-name-part taxon-name-part-type="species" reg="kunmingensis">kunmingensis</tp:taxon-name-part></tp:taxon-name>
                  </italic>
                </bold>
              </td><td rowspan="1" colspan="1"/><td rowspan="1" colspan="1"/><td rowspan="1" colspan="1"/><td rowspan="1" colspan="1">
                <bold>Cream to light yellow, erect, irregularly branched</bold>
              </td><td rowspan="1" colspan="1">
                <bold>Cylindrical, solitary, sometimes verticillate, with phialides in whorls of four to five 4.3–9.5 × 1.2–2.0</bold>
              </td><td rowspan="1" colspan="1">
                <bold>Cylindrical, somewhat inflated base, 6.2–29.4 × 1.1–2.5</bold>
              </td><td rowspan="1" colspan="1">
                <bold>Ellipsoidal to long oval, 1.9–3.5 × 1.1–1.8</bold>
              </td><td rowspan="1" colspan="1">
                <bold>This study</bold>
              </td></tr><tr><td rowspan="1" colspan="1">
                <bold>
                  <italic>
                    <tp:taxon-name><tp:taxon-name-part taxon-name-part-type="genus" reg="Akanthomyces">Akanthomyces</tp:taxon-name-part><tp:taxon-name-part taxon-name-part-type="species" reg="laosensis">laosensis</tp:taxon-name-part></tp:taxon-name>
                  </italic>
                </bold>
              </td><td rowspan="1" colspan="1"/><td rowspan="1" colspan="1"/><td rowspan="1" colspan="1"/><td rowspan="1" colspan="1">
                <bold>Arising at the head and in the middle of the host body, white, up to 15.6 long, 0.6–1.3 wide, feathery to clavate with acute or blunt end</bold>
              </td><td rowspan="1" colspan="1">
                <bold>Monophialidic, produced along the synnemata or solitary on hyphae in culture</bold>
              </td><td rowspan="1" colspan="1">
                <bold>Cylindrical, 11.5–30.0 × 2.0–4.2</bold>
              </td><td rowspan="1" colspan="1">
                <bold>Cylindrical or long oval, 4.1–9.8 × 2.3–4.2</bold>
              </td><td rowspan="1" colspan="1">
                <bold>This study</bold>
              </td></tr><tr><td rowspan="1" colspan="1">
                <italic>
                  <tp:taxon-name><tp:taxon-name-part taxon-name-part-type="genus" reg="Akanthomyces">Akanthomyces</tp:taxon-name-part><tp:taxon-name-part taxon-name-part-type="species" reg="lecanii">lecanii</tp:taxon-name-part></tp:taxon-name>
                </italic>
              </td><td rowspan="1" colspan="1">Ovoid, 350–650 × 200–375</td><td rowspan="1" colspan="1">200–350 × 3.5–4</td><td rowspan="1" colspan="1"/><td rowspan="1" colspan="1"/><td rowspan="1" colspan="1"/><td rowspan="1" colspan="1">Relatively short, 11–20 (–30) × 1.3–1.8, aculeate and strongly tapering</td><td rowspan="1" colspan="1">Typically short-ellipsoidal, 2.5–3.5 (–4.2) × 1–1.5</td><td rowspan="1" colspan="1"><xref ref-type="bibr" rid="B25">Kepler et al. (2017)</xref>; <xref ref-type="bibr" rid="B64">Zare and Gams (2001)</xref>; <xref ref-type="bibr" rid="B47">Shrestha et al. (2019)</xref></td></tr><tr><td rowspan="1" colspan="1">
                <italic>
                  <tp:taxon-name><tp:taxon-name-part taxon-name-part-type="genus" reg="Akanthomyces">Akanthomyces</tp:taxon-name-part><tp:taxon-name-part taxon-name-part-type="species" reg="lepidopterorum">lepidopterorum</tp:taxon-name-part></tp:taxon-name>
                </italic>
              </td><td rowspan="1" colspan="1"/><td rowspan="1" colspan="1"/><td rowspan="1" colspan="1"/><td rowspan="1" colspan="1">Synnemata not observed</td><td rowspan="1" colspan="1">Mononematous, with single phialide or two phialides</td><td rowspan="1" colspan="1">Cylindrical, somewhat inflated base, 12.7–25.8 × 1.4–1.7, tapering to a thin neck</td><td rowspan="1" colspan="1">Mostly cylindrical, 3.5–5.6 × 1.4–2.1, forming mostly globose heads</td><td rowspan="1" colspan="1">
                <xref ref-type="bibr" rid="B11">Chen et al. (2020b)</xref>
              </td></tr><tr><td rowspan="1" colspan="1">
                <italic>
                  <tp:taxon-name><tp:taxon-name-part taxon-name-part-type="genus" reg="Akanthomyces">Akanthomyces</tp:taxon-name-part><tp:taxon-name-part taxon-name-part-type="species" reg="muscarius">muscarius</tp:taxon-name-part></tp:taxon-name>
                </italic>
              </td><td rowspan="1" colspan="1"/><td rowspan="1" colspan="1"/><td rowspan="1" colspan="1"/><td rowspan="1" colspan="1"/><td rowspan="1" colspan="1"/><td rowspan="1" colspan="1">(15–)20–35 × 1.0–1.7</td><td rowspan="1" colspan="1">Ellipsoidal to subcylindrical, (2–)2.5–5.5(–6) × 1–1.5(–1.8)</td><td rowspan="1" colspan="1"><xref ref-type="bibr" rid="B25">Kepler et al. (2017)</xref>; <xref ref-type="bibr" rid="B64">Zare and Gams (2001)</xref></td></tr><tr><td rowspan="1" colspan="1">
                <italic>
                  <tp:taxon-name><tp:taxon-name-part taxon-name-part-type="genus" reg="Akanthomyces">Akanthomyces</tp:taxon-name-part><tp:taxon-name-part taxon-name-part-type="species" reg="neoaraneogenus">neoaraneogenus</tp:taxon-name-part></tp:taxon-name>
                </italic>
              </td><td rowspan="1" colspan="1"/><td rowspan="1" colspan="1"/><td rowspan="1" colspan="1"/><td rowspan="1" colspan="1">Synnemata not observed</td><td rowspan="1" colspan="1">Moderately branched, with (1–)2–6 (–8) phialides</td><td rowspan="1" colspan="1">30–64 × 1.1–3.2</td><td rowspan="1" colspan="1">Forming mostly globose heads, cylindrical, 3.2–8.6 × 1.3–1.6</td><td rowspan="1" colspan="1"><xref ref-type="bibr" rid="B7">Chen et al. (2017)</xref>; <xref ref-type="bibr" rid="B34">Mains (1949)</xref></td></tr><tr><td rowspan="1" colspan="1">
                <italic>
                  <tp:taxon-name><tp:taxon-name-part taxon-name-part-type="genus" reg="Akanthomyces">Akanthomyces</tp:taxon-name-part><tp:taxon-name-part taxon-name-part-type="species" reg="neocoleopterorum">neocoleopterorum</tp:taxon-name-part></tp:taxon-name>
                </italic>
              </td><td rowspan="1" colspan="1"/><td rowspan="1" colspan="1"/><td rowspan="1" colspan="1"/><td rowspan="1" colspan="1">Synnemata not observed</td><td rowspan="1" colspan="1">Mononematous, with single phialide or whorls of two to five phialides, or <italic><tp:taxon-name><tp:taxon-name-part taxon-name-part-type="genus" reg="Verticillium">Verticillium</tp:taxon-name-part></tp:taxon-name></italic>-like from hyphae directly</td><td rowspan="1" colspan="1">Cylindrical, somewhat inflated base, 19.9–29.6 × 1.6–2.0, tapering to a thin neck</td><td rowspan="1" colspan="1">Mostly cylindrical, 3.3–6.6 × 1.5–1.8</td><td rowspan="1" colspan="1">
                <xref ref-type="bibr" rid="B10">Chen et al. (2020a)</xref>
              </td></tr><tr><td rowspan="1" colspan="1">
                <italic>
                  <tp:taxon-name><tp:taxon-name-part taxon-name-part-type="genus" reg="Akanthomyces">Akanthomyces</tp:taxon-name-part><tp:taxon-name-part taxon-name-part-type="species" reg="noctuidarum">noctuidarum</tp:taxon-name-part></tp:taxon-name>
                </italic>
              </td><td rowspan="1" colspan="1">Ovoid, (530–)623–993(–1000) × (290–)308–413(–425)</td><td rowspan="1" colspan="1">(170–)196–423(–550) × (2–)2.7–3.8(–4)</td><td rowspan="1" colspan="1">(6–)7–10.7(–13) × 1</td><td rowspan="1" colspan="1">Arising from moth body and wing veins, white to cream, erect, cylindrical to clavate, (650–)668–1191(–1500) × (50–)53.4–102(–120) µm</td><td rowspan="1" colspan="1">Monophialidic or polyphialidic</td><td rowspan="1" colspan="1">Cylindrical with papillate end, hyaline, (5–)6.8–9(–10) × (1.8–)2–2.4(–3)</td><td rowspan="1" colspan="1">Cylindrical with round end, (3–)3.5–4.5(–6) × 1</td><td rowspan="1" colspan="1">
                <xref ref-type="bibr" rid="B2">Aini et al. (2020)</xref>
              </td></tr><tr><td rowspan="1" colspan="1">
                <italic>
                  <tp:taxon-name><tp:taxon-name-part taxon-name-part-type="genus" reg="Akanthomyces">Akanthomyces</tp:taxon-name-part><tp:taxon-name-part taxon-name-part-type="species" reg="pissodis">pissodis</tp:taxon-name-part></tp:taxon-name>
                </italic>
              </td><td rowspan="1" colspan="1"/><td rowspan="1" colspan="1"/><td rowspan="1" colspan="1"/><td rowspan="1" colspan="1">Synnemata not observed</td><td rowspan="1" colspan="1"/><td rowspan="1" colspan="1"/><td rowspan="1" colspan="1">Cylindrical to ovoid or oval, 4–9.2 × 1.6–2.4</td><td rowspan="1" colspan="1">
                <xref ref-type="bibr" rid="B15">Cope and Leal (2005)</xref>
              </td></tr><tr><td rowspan="1" colspan="1">
                <bold>
                  <italic>
                    <tp:taxon-name><tp:taxon-name-part taxon-name-part-type="genus" reg="Akanthomyces">Akanthomyces</tp:taxon-name-part><tp:taxon-name-part taxon-name-part-type="species" reg="pseudonoctuidarum">pseudonoctuidarum</tp:taxon-name-part></tp:taxon-name>
                  </italic>
                </bold>
              </td><td rowspan="1" colspan="1"/><td rowspan="1" colspan="1"/><td rowspan="1" colspan="1"/><td rowspan="1" colspan="1">
                <bold>Arising from moth body, cream to light yellow, erect, cylindrical to clavate, 0.8–2 × 0.12–0.35</bold>
              </td><td rowspan="1" colspan="1">
                <bold>Cylindrical, solitary, 6.5–13.8 × 1.8–3.6</bold>
              </td><td rowspan="1" colspan="1">
                <bold>Cylindrical with papillate end, 6.8–26.0 × 2.1–3.6</bold>
              </td><td rowspan="1" colspan="1">
                <bold>Ellipsoidal to long oval, 2.6–6.4 × 1.5–2.2</bold>
              </td><td rowspan="1" colspan="1">
                <bold>This study</bold>
              </td></tr><tr><td rowspan="1" colspan="1">
                <italic>
                  <tp:taxon-name><tp:taxon-name-part taxon-name-part-type="genus" reg="Akanthomyces">Akanthomyces</tp:taxon-name-part><tp:taxon-name-part taxon-name-part-type="species" reg="pyralidarum">pyralidarum</tp:taxon-name-part></tp:taxon-name>
                </italic>
              </td><td rowspan="1" colspan="1">Ovoid to obpyriform, (290–)342–580(–650) × (150–)186–291(–340)</td><td rowspan="1" colspan="1">(170–)222–329(–360) × (2–)2.5–.3(–4)</td><td rowspan="1" colspan="1">(5–)5.9–9.4(–12) × 1</td><td rowspan="1" colspan="1">Synnemata not observed</td><td rowspan="1" colspan="1">Not observed</td><td rowspan="1" colspan="1">Not observed</td><td rowspan="1" colspan="1">Not observed</td><td rowspan="1" colspan="1">
                <xref ref-type="bibr" rid="B2">Aini et al. (2020)</xref>
              </td></tr><tr><td rowspan="1" colspan="1">
                <italic>
                  <tp:taxon-name><tp:taxon-name-part taxon-name-part-type="genus" reg="Akanthomyces">Akanthomyces</tp:taxon-name-part><tp:taxon-name-part taxon-name-part-type="species" reg="ryukyuenis">ryukyuenis</tp:taxon-name-part></tp:taxon-name>
                </italic>
              </td><td rowspan="1" colspan="1">Pyriformia, 570–630 × 170–250</td><td rowspan="1" colspan="1">5 wide, cap 3 wide</td><td rowspan="1" colspan="1">1 × 1–4</td><td rowspan="1" colspan="1"/><td rowspan="1" colspan="1"/><td rowspan="1" colspan="1"/><td rowspan="1" colspan="1"/><td rowspan="1" colspan="1">
                <xref ref-type="bibr" rid="B26">Kobayasi and Shimizu (1982)</xref>
              </td></tr><tr><td rowspan="1" colspan="1">
                <italic>
                  <tp:taxon-name><tp:taxon-name-part taxon-name-part-type="genus" reg="Akanthomyces">Akanthomyces</tp:taxon-name-part><tp:taxon-name-part taxon-name-part-type="species" reg="sabanensis">sabanensis</tp:taxon-name-part></tp:taxon-name>
                </italic>
              </td><td rowspan="1" colspan="1"/><td rowspan="1" colspan="1"/><td rowspan="1" colspan="1"/><td rowspan="1" colspan="1">Synnemata not observed</td><td rowspan="1" colspan="1">Generally arising from submerged hyphae, moderately branched</td><td rowspan="1" colspan="1">Solitary or in whorls of 2–4, 13–19 long, from 1.0–2.0 gradually tapering to 0.5–1.0</td><td rowspan="1" colspan="1">Ellipsoidal to ovoid, usually straight, 3.5–4.5 × 1.5–2.0</td><td rowspan="1" colspan="1"><xref ref-type="bibr" rid="B14">Chiriví-Salomón et al. (2015)</xref>; <xref ref-type="bibr" rid="B25">Kepler et al. (2017)</xref></td></tr><tr><td rowspan="1" colspan="1">
                <italic>
                  <tp:taxon-name><tp:taxon-name-part taxon-name-part-type="genus" reg="Akanthomyces">Akanthomyces</tp:taxon-name-part><tp:taxon-name-part taxon-name-part-type="species" reg="sulphureus">sulphureus</tp:taxon-name-part></tp:taxon-name>
                </italic>
              </td><td rowspan="1" colspan="1">Narrowly ovoid, (650–)676(–680) × (240–)324.5(–330)</td><td rowspan="1" colspan="1">Up to 500 long, 2–3 wide</td><td rowspan="1" colspan="1">(300–)336(–450) × 1–1.5</td><td rowspan="1" colspan="1">Synnemata not observed</td><td rowspan="1" colspan="1">Erect, verticillate with phialides in whorls of two to three</td><td rowspan="1" colspan="1">(10–)16(–20) × 2–2.5, with a cylindrical basal portion, tapering into a thin neck, 1 × 0.5</td><td rowspan="1" colspan="1">Cylindrical to ellipsoidal, (4–)4.5–5.5(–6) × 2–3</td><td rowspan="1" colspan="1">
                <xref ref-type="bibr" rid="B38">Mongkolsamrit et al. (2018)</xref>
              </td></tr><tr><td rowspan="1" colspan="1">
                <bold>
                  <italic>
                    <tp:taxon-name><tp:taxon-name-part taxon-name-part-type="genus" reg="Akanthomyces">Akanthomyces</tp:taxon-name-part><tp:taxon-name-part taxon-name-part-type="species" reg="subaraneicola">subaraneicola</tp:taxon-name-part></tp:taxon-name>
                  </italic>
                </bold>
              </td><td rowspan="1" colspan="1"/><td rowspan="1" colspan="1"/><td rowspan="1" colspan="1"/><td rowspan="1" colspan="1">
                <bold>Synnemata not observed</bold>
              </td><td rowspan="1" colspan="1">
                <bold>Cylindrical, solitary or verticillate with phialides in whorls of two to five, 6.5–12.3 × 1.6–3.5</bold>
              </td><td rowspan="1" colspan="1">
                <bold>Cylindrical, somewhat inflated base, 12.1–38.2 × 1.3–3.2</bold>
              </td><td rowspan="1" colspan="1">
                <bold>Ellipsoidal to long oval, 3.0–5.4 × 1.8–3.4</bold>
              </td><td rowspan="1" colspan="1">
                <bold>This study</bold>
              </td></tr><tr><td rowspan="1" colspan="1">
                <italic>
                  <tp:taxon-name><tp:taxon-name-part taxon-name-part-type="genus" reg="Akanthomyces">Akanthomyces</tp:taxon-name-part><tp:taxon-name-part taxon-name-part-type="species" reg="thailandicus">thailandicus</tp:taxon-name-part></tp:taxon-name>
                </italic>
              </td><td rowspan="1" colspan="1">Narrowly ovoid, (700–)752–838(–850) × (300–)305–375(–400)</td><td rowspan="1" colspan="1">Up to 550 long, 5–7 wide</td><td rowspan="1" colspan="1">4–6 × 1–1.5</td><td rowspan="1" colspan="1">Synnemata not observed</td><td rowspan="1" colspan="1">Erect, forming verticillate branches with solitary phialides</td><td rowspan="1" colspan="1">(12–)13.5–21(–30) × 1–2, awl-shaped, <italic><tp:taxon-name><tp:taxon-name-part taxon-name-part-type="genus" reg="Akanthomyces"/><tp:taxon-name-part taxon-name-part-type="species" reg="lecanicillium">lecanicillium</tp:taxon-name-part></tp:taxon-name></italic>-like</td><td rowspan="1" colspan="1">Cylindrical to ellipsoidal (3–)4–6(–7) × 1.5–2</td><td rowspan="1" colspan="1">
                <xref ref-type="bibr" rid="B38">Mongkolsamrit et al. (2018)</xref>
              </td></tr><tr><td rowspan="1" colspan="1">
                <italic>
                  <tp:taxon-name><tp:taxon-name-part taxon-name-part-type="genus" reg="Akanthomyces">Akanthomyces</tp:taxon-name-part><tp:taxon-name-part taxon-name-part-type="species" reg="tiankengensis">tiankengensis</tp:taxon-name-part></tp:taxon-name>
                </italic>
              </td><td rowspan="1" colspan="1"/><td rowspan="1" colspan="1"/><td rowspan="1" colspan="1"/><td rowspan="1" colspan="1">Synnemata not observed</td><td rowspan="1" colspan="1">Erect, usually aring from the aerial hyphae</td><td rowspan="1" colspan="1">Solitary or in groups of two, 13.9–17.1 × 1.1– 1.6 with a cylindrical basal portion and tapering into a short, distinct neck</td><td rowspan="1" colspan="1">Fusiform, 2.3–3.0 × 1.5–2.3</td><td rowspan="1" colspan="1">
                <xref ref-type="bibr" rid="B12">Chen et al. (2022)</xref>
              </td></tr><tr><td rowspan="1" colspan="1">
                <italic>
                  <tp:taxon-name><tp:taxon-name-part taxon-name-part-type="genus" reg="Akanthomyces">Akanthomyces</tp:taxon-name-part><tp:taxon-name-part taxon-name-part-type="species" reg="tortricidarum">tortricidarum</tp:taxon-name-part></tp:taxon-name>
                </italic>
              </td><td rowspan="1" colspan="1"/><td rowspan="1" colspan="1"/><td rowspan="1" colspan="1"/><td rowspan="1" colspan="1">Long synnemata aring at the head and in the middle of the host body, up to 5 long, 0.12–0.15 wide, cylindrical to clavate, short synnemata aring on moth body, wings and legs, (197–)200–267(–300) × (15–)17.7–31.6(40–)µm, white to cream</td><td rowspan="1" colspan="1">Monophialidic or polyphialidic</td><td rowspan="1" colspan="1">Long synnemata: (5–)6–8(–10) × (1.8–)2–2.7(–3), short synnemata: (5–)6.2–8.3(–10) × (1.8–)2–2.5(–3), cylindrical to ellipsoidal with papillate end</td><td rowspan="1" colspan="1">Fusoid, long synnemata: (1–)2.5–3(–3.2) × (0.8–)1–1.4(–2), short synnemata: (1–)1.8–2.7(–3) × 1–2</td><td rowspan="1" colspan="1">
                <xref ref-type="bibr" rid="B2">Aini et al. (2020)</xref>
              </td></tr><tr><td rowspan="1" colspan="1"><italic><tp:taxon-name><tp:taxon-name-part taxon-name-part-type="genus" reg="Akanthomyces">Akanthomyces</tp:taxon-name-part><tp:taxon-name-part taxon-name-part-type="species" reg="tuberculatus">tuberculatus</tp:taxon-name-part></tp:taxon-name></italic> (= <italic><tp:taxon-name><tp:taxon-name-part taxon-name-part-type="genus" reg="Akanthomyces">A.</tp:taxon-name-part><tp:taxon-name-part taxon-name-part-type="species" reg="pistillariaeformis">pistillariaeformis</tp:taxon-name-part></tp:taxon-name></italic>)</td><td rowspan="1" colspan="1">Narrowly ovoid or conoid, 420–900 × 180–370</td><td rowspan="1" colspan="1">300–600 × 4–5</td><td rowspan="1" colspan="1">2–6 × 0.5–1</td><td rowspan="1" colspan="1">Arising from all parts of the moths, clavate, 0.4–1.0 long, the stipe 0.025–0.05 thick</td><td rowspan="1" colspan="1"/><td rowspan="1" colspan="1">Subcylindrical, 6–10 × 2–3, narrowing above into an acute apex terminated by a short sterigma 2–3 long</td><td rowspan="1" colspan="1">Fusoid to subcylindrical narrowing at the ends, 2.5–5 × 1–1.5</td><td rowspan="1" colspan="1">
                <xref ref-type="bibr" rid="B35">Mains (1950)</xref>
              </td></tr><tr><td rowspan="1" colspan="1">
                <italic>
                  <tp:taxon-name><tp:taxon-name-part taxon-name-part-type="genus" reg="Akanthomyces">Akanthomyces</tp:taxon-name-part><tp:taxon-name-part taxon-name-part-type="species" reg="uredinophilus">uredinophilus</tp:taxon-name-part></tp:taxon-name>
                </italic>
              </td><td rowspan="1" colspan="1"/><td rowspan="1" colspan="1"/><td rowspan="1" colspan="1"/><td rowspan="1" colspan="1">Synnemata not observed</td><td rowspan="1" colspan="1"/><td rowspan="1" colspan="1">Produced singly or in whorls of up to 3–4(–5) on prostrate hyphae, 20–60 × 1–2.5(–3)</td><td rowspan="1" colspan="1">Cylindrical, oblong, or ellipsoid, 3–9 × 1.8–3</td><td rowspan="1" colspan="1">
                <xref ref-type="bibr" rid="B40">Park et al. (2016)</xref>
              </td></tr><tr><td rowspan="1" colspan="1">
                <italic>
                  <tp:taxon-name><tp:taxon-name-part taxon-name-part-type="genus" reg="Akanthomyces">Akanthomyces</tp:taxon-name-part><tp:taxon-name-part taxon-name-part-type="species" reg="waltergamsii">waltergamsii</tp:taxon-name-part></tp:taxon-name>
                </italic>
              </td><td rowspan="1" colspan="1"/><td rowspan="1" colspan="1"/><td rowspan="1" colspan="1"/><td rowspan="1" colspan="1">Arising on legs of spider, erect, up to 1.5 long, 0.1–0.12 wide</td><td rowspan="1" colspan="1">Usually forming verticillate branches with phialides in whorls of two to five</td><td rowspan="1" colspan="1">(10–)16(–22) × (1–)1.5(–2), with cylindrical to ellipsoidal basal portion, tapering into a thin neck, 1–3 × 1</td><td rowspan="1" colspan="1">Ellipsoidal or fusiform, (2–)3.5(–4) × 2–3</td><td rowspan="1" colspan="1">
                <xref ref-type="bibr" rid="B38">Mongkolsamrit et al. (2018)</xref>
              </td></tr><tr><td rowspan="1" colspan="1">
                <italic>
                  <tp:taxon-name><tp:taxon-name-part taxon-name-part-type="genus" reg="Akanthomyces">Akanthomyces</tp:taxon-name-part><tp:taxon-name-part taxon-name-part-type="species" reg="zaquensis">zaquensis</tp:taxon-name-part></tp:taxon-name>
                </italic>
              </td><td rowspan="1" colspan="1"/><td rowspan="1" colspan="1"/><td rowspan="1" colspan="1"/><td rowspan="1" colspan="1">Synnemata not observed</td><td rowspan="1" colspan="1"/><td rowspan="1" colspan="1">8.0–40.0 long, rarely over 100, 0.6–1.2 at the base, tapering to about 0.4 at the tips</td><td rowspan="1" colspan="1">Long-ellipsoidal to almost cylindrical, (1.5–)3.0–6.0(–7.0) × 0.5–1.2(–1.5)</td><td rowspan="1" colspan="1">
                <xref ref-type="bibr" rid="B60">Wang et al. (2023a)</xref>
              </td></tr></tbody></table></table-wrap></tp:treatment-sec><ref-list><ref id="B35"><mixed-citation xmlns:xlink="http://www.w3.org/1999/xlink" xlink:type="simple"><person-group><name name-style="western"><surname>Mains</surname><given-names>EB</given-names></name></person-group> (<year>1950</year>) <article-title>Entomogenous species of <italic><tp:taxon-name><tp:taxon-name-part taxon-name-part-type="genus">Akanthomyces</tp:taxon-name-part></tp:taxon-name></italic>, <italic><tp:taxon-name><tp:taxon-name-part taxon-name-part-type="genus">Hymenostilbe</tp:taxon-name-part></tp:taxon-name></italic> and <italic><tp:taxon-name><tp:taxon-name-part taxon-name-part-type="genus">Insecticola</tp:taxon-name-part></tp:taxon-name></italic> in North America.</article-title><source>Mycologia</source><volume>42</volume>(<issue>4</issue>): <fpage>566</fpage>–<lpage>589</lpage>. <ext-link xlink:href="10.1080/00275514.1950.12017861" ext-link-type="doi" xlink:type="simple">https://doi.org/10.1080/00275514.1950.12017861</ext-link></mixed-citation></ref><ref id="B9"><mixed-citation xmlns:xlink="http://www.w3.org/1999/xlink" xlink:type="simple"><person-group><name name-style="western"><surname>Chen</surname><given-names>WH</given-names></name><name name-style="western"><surname>Liu</surname><given-names>C</given-names></name><name name-style="western"><surname>Han</surname><given-names>YF</given-names></name><name name-style="western"><surname>Liang</surname><given-names>JD</given-names></name><name name-style="western"><surname>Tian</surname><given-names>WY</given-names></name><name name-style="western"><surname>Liang</surname><given-names>ZQ</given-names></name></person-group> (<year>2019</year>) <article-title><italic><tp:taxon-name><tp:taxon-name-part taxon-name-part-type="genus">Akanthomyces</tp:taxon-name-part><tp:taxon-name-part taxon-name-part-type="species">araneicola</tp:taxon-name-part></tp:taxon-name></italic>, a new araneogenous species from Southwest China.</article-title><source>Phytotaxa</source><volume>409</volume>(<issue>4</issue>): <fpage>227</fpage>–<lpage>232</lpage>. <ext-link xlink:href="10.11646/phytotaxa.409.4.5" ext-link-type="doi" xlink:type="simple">https://doi.org/10.11646/phytotaxa.409.4.5</ext-link></mixed-citation></ref><ref id="B8"><mixed-citation xmlns:xlink="http://www.w3.org/1999/xlink" xlink:type="simple"><person-group><name name-style="western"><surname>Chen</surname><given-names>WH</given-names></name><name name-style="western"><surname>Liu</surname><given-names>C</given-names></name><name name-style="western"><surname>Han</surname><given-names>YF</given-names></name><name name-style="western"><surname>Liang</surname><given-names>JD</given-names></name><name name-style="western"><surname>Liang</surname><given-names>ZQ</given-names></name></person-group> (<year>2018</year>) <article-title><italic><tp:taxon-name><tp:taxon-name-part taxon-name-part-type="genus">Akanthomyces</tp:taxon-name-part><tp:taxon-name-part taxon-name-part-type="species">araneogenum</tp:taxon-name-part></tp:taxon-name></italic>, a new <italic><tp:taxon-name><tp:taxon-name-part taxon-name-part-type="genus">Isaria</tp:taxon-name-part></tp:taxon-name></italic>-like araneogenous species.</article-title><source>Phytotaxa</source><volume>379</volume>(<issue>1</issue>): <fpage>66</fpage>–<lpage>72</lpage>. <ext-link xlink:href="10.11646/phytotaxa.379.1.6" ext-link-type="doi" xlink:type="simple">https://doi.org/10.11646/phytotaxa.379.1.6</ext-link></mixed-citation></ref><ref id="B12"><mixed-citation xmlns:xlink="http://www.w3.org/1999/xlink" xlink:type="simple"><person-group><name name-style="western"><surname>Chen</surname><given-names>WH</given-names></name><name name-style="western"><surname>Liang</surname><given-names>JD</given-names></name><name name-style="western"><surname>Ren</surname><given-names>XX</given-names></name><name name-style="western"><surname>Zhao</surname><given-names>JH</given-names></name><name name-style="western"><surname>Han</surname><given-names>YF</given-names></name><name name-style="western"><surname>Liang</surname><given-names>ZQ</given-names></name></person-group> (<year>2022</year>) Species diversity of <italic><tp:taxon-name><tp:taxon-name-part taxon-name-part-type="genus">Cordyceps</tp:taxon-name-part></tp:taxon-name></italic>-like fungi in the Tiankeng karst region of China. Microbiology Spectrum 10(5): e01975–e22. <ext-link xlink:href="10.1128/spectrum.01975-22" ext-link-type="doi" xlink:type="simple">https://doi.org/10.1128/spectrum.01975-22</ext-link></mixed-citation></ref><ref id="B64"><mixed-citation xmlns:xlink="http://www.w3.org/1999/xlink" xlink:type="simple"><person-group><name name-style="western"><surname>Zare</surname><given-names>R</given-names></name><name name-style="western"><surname>Gams</surname><given-names>W</given-names></name></person-group> (<year>2001</year>) <article-title>A revision of <tp:taxon-name><tp:taxon-name-part taxon-name-part-type="genus">Verticillium</tp:taxon-name-part><tp:taxon-name-part taxon-name-part-type="infraspecific-rank">section</tp:taxon-name-part><tp:taxon-name-part taxon-name-part-type="section">Prostrata</tp:taxon-name-part></tp:taxon-name>. IV. The genera <italic><tp:taxon-name><tp:taxon-name-part taxon-name-part-type="genus">Lecanicillium</tp:taxon-name-part></tp:taxon-name></italic> and <italic><tp:taxon-name><tp:taxon-name-part taxon-name-part-type="genus">Simplicillium</tp:taxon-name-part></tp:taxon-name></italic> gen. nov.</article-title><source>Nova Hedwigia</source><volume>73</volume>(<issue>1–2</issue>): <fpage>1</fpage>–<lpage>50</lpage>. <ext-link xlink:href="10.1127/nova.hedwigia/73/2001/1" ext-link-type="doi" xlink:type="simple">https://doi.org/10.1127/nova.hedwigia/73/2001/1</ext-link></mixed-citation></ref><ref id="B25"><mixed-citation xmlns:xlink="http://www.w3.org/1999/xlink" xlink:type="simple"><person-group><name name-style="western"><surname>Kepler</surname><given-names>RM</given-names></name><name name-style="western"><surname>Luangsa-ard</surname><given-names>JJ</given-names></name><name name-style="western"><surname>Hywel-Jones</surname><given-names>NL</given-names></name><name name-style="western"><surname>Quandt</surname><given-names>CA</given-names></name><name name-style="western"><surname>Sung</surname><given-names>GH</given-names></name><name name-style="western"><surname>Rehner</surname><given-names>SA</given-names></name><name name-style="western"><surname>Aime</surname><given-names>MC</given-names></name><name name-style="western"><surname>Henkel</surname><given-names>TW</given-names></name><name name-style="western"><surname>Sanjuan</surname><given-names>T</given-names></name><name name-style="western"><surname>Zare</surname><given-names>R</given-names></name><name name-style="western"><surname>Chen</surname><given-names>MJ</given-names></name><name name-style="western"><surname>Li</surname><given-names>ZZ</given-names></name><name name-style="western"><surname>Rossman</surname><given-names>AY</given-names></name><name name-style="western"><surname>Spatafora</surname><given-names>JW</given-names></name><name name-style="western"><surname>Shrestha</surname><given-names>B</given-names></name></person-group> (<year>2017</year>) <article-title>A phylogenetically-based nomenclature for <tp:taxon-name><tp:taxon-name-part taxon-name-part-type="family">Cordycipitaceae</tp:taxon-name-part></tp:taxon-name> (<tp:taxon-name><tp:taxon-name-part taxon-name-part-type="order">Hypocreales</tp:taxon-name-part></tp:taxon-name>).</article-title><source>IMA Fungus</source><volume>8</volume>(<issue>2</issue>): <fpage>335</fpage>–<lpage>353</lpage>. <ext-link xlink:href="10.5598/imafungus.2017.08.02.08" ext-link-type="doi" xlink:type="simple">https://doi.org/10.5598/imafungus.2017.08.02.08</ext-link></mixed-citation></ref><ref id="B45"><mixed-citation xmlns:xlink="http://www.w3.org/1999/xlink" xlink:type="simple"><person-group><name name-style="western"><surname>Samson</surname><given-names>RA</given-names></name><name name-style="western"><surname>Evans</surname><given-names>HC</given-names></name></person-group> (<year>1974</year>) <article-title>Notes on entomogenous fungi from Ghana II. The genus <italic><tp:taxon-name><tp:taxon-name-part taxon-name-part-type="genus">Akanthomyces</tp:taxon-name-part></tp:taxon-name></italic>.</article-title><source>Acta Botanica Neerlandica</source><volume>23</volume>(<issue>1</issue>): <fpage>28</fpage>–<lpage>35</lpage>. <ext-link xlink:href="10.1111/j.1438-8677.1974.tb00913.x" ext-link-type="doi" xlink:type="simple">https://doi.org/10.1111/j.1438-8677.1974.tb00913.x</ext-link></mixed-citation></ref><ref id="B54"><mixed-citation xmlns:xlink="http://www.w3.org/1999/xlink" xlink:type="simple"><person-group><name name-style="western"><surname>Vincent</surname><given-names>MA</given-names></name><name name-style="western"><surname>Seifert</surname><given-names>KA</given-names></name><name name-style="western"><surname>Samson</surname><given-names>RA</given-names></name></person-group> (<year>1988</year>) <article-title><italic><tp:taxon-name><tp:taxon-name-part taxon-name-part-type="genus">Akanthomyces</tp:taxon-name-part><tp:taxon-name-part taxon-name-part-type="species">johnsonii</tp:taxon-name-part></tp:taxon-name></italic>, a saprophytic synnematous hyphomycete.</article-title><source>Mycologia</source><volume>80</volume>(<issue>5</issue>): <fpage>685</fpage>–<lpage>688</lpage>. <ext-link xlink:href="10.1080/00275514.1988.12025601" ext-link-type="doi" xlink:type="simple">https://doi.org/10.1080/00275514.1988.12025601</ext-link></mixed-citation></ref><ref id="B38"><mixed-citation xmlns:xlink="http://www.w3.org/1999/xlink" xlink:type="simple"><person-group><name name-style="western"><surname>Mongkolsamrit</surname><given-names>S</given-names></name><name name-style="western"><surname>Noisripoom</surname><given-names>W</given-names></name><name name-style="western"><surname>Thanakitpipattana</surname><given-names>D</given-names></name><name name-style="western"><surname>Wutikhun</surname><given-names>T</given-names></name><name name-style="western"><surname>Spatafora</surname><given-names>JW</given-names></name><name name-style="western"><surname>Luangsa-Ard</surname><given-names>J</given-names></name></person-group> (<year>2018</year>) <article-title>Disentangling cryptic species with <italic><tp:taxon-name><tp:taxon-name-part taxon-name-part-type="genus">Isaria</tp:taxon-name-part></tp:taxon-name></italic>-like morphs in <tp:taxon-name><tp:taxon-name-part taxon-name-part-type="family">Cordycipitaceae</tp:taxon-name-part></tp:taxon-name>.</article-title><source>Mycologia</source><volume>110</volume>(<issue>1</issue>): <fpage>230</fpage>–<lpage>257</lpage>. <ext-link xlink:href="10.1080/00275514.2018.1446651" ext-link-type="doi" xlink:type="simple">https://doi.org/10.1080/00275514.2018.1446651</ext-link></mixed-citation></ref><ref id="B47"><mixed-citation xmlns:xlink="http://www.w3.org/1999/xlink" xlink:type="simple"><person-group><name name-style="western"><surname>Shrestha</surname><given-names>B</given-names></name><name name-style="western"><surname>Kubátová</surname><given-names>A</given-names></name><name name-style="western"><surname>Tanaka</surname><given-names>E</given-names></name><name name-style="western"><surname>Oh</surname><given-names>J</given-names></name><name name-style="western"><surname>Yoon</surname><given-names>DH</given-names></name><name name-style="western"><surname>Sung</surname><given-names>JM</given-names></name><name name-style="western"><surname>Sung</surname><given-names>GH</given-names></name></person-group> (<year>2019</year>) <article-title>Spider-pathogenic fungi within <tp:taxon-name><tp:taxon-name-part taxon-name-part-type="order">Hypocreales</tp:taxon-name-part></tp:taxon-name> (<tp:taxon-name><tp:taxon-name-part taxon-name-part-type="phylum">Ascomycota</tp:taxon-name-part></tp:taxon-name>): Their current nomenclature, diversity, and distribution.</article-title><source>Mycological Progress</source><volume>18</volume>(<issue>8</issue>): <fpage>983</fpage>–<lpage>1003</lpage>. <ext-link xlink:href="10.1007/s11557-019-01512-3" ext-link-type="doi" xlink:type="simple">https://doi.org/10.1007/s11557-019-01512-3</ext-link></mixed-citation></ref><ref id="B11"><mixed-citation xmlns:xlink="http://www.w3.org/1999/xlink" xlink:type="simple"><person-group><name name-style="western"><surname>Chen</surname><given-names>WH</given-names></name><name name-style="western"><surname>Han</surname><given-names>YF</given-names></name><name name-style="western"><surname>Liang</surname><given-names>JD</given-names></name><name name-style="western"><surname>Liang</surname><given-names>ZQ</given-names></name></person-group> (<year>2020b</year>) <article-title><italic><tp:taxon-name><tp:taxon-name-part taxon-name-part-type="genus">Akanthomyces</tp:taxon-name-part><tp:taxon-name-part taxon-name-part-type="species">lepidopterorum</tp:taxon-name-part></tp:taxon-name></italic>, a new <tp:taxon-name><tp:taxon-name-part taxon-name-part-type="genus"/><tp:taxon-name-part taxon-name-part-type="species">lecanicillium</tp:taxon-name-part></tp:taxon-name>-like species.</article-title><source>Phytotaxa</source><volume>459</volume>: <fpage>117</fpage>–<lpage>123</lpage>. <ext-link xlink:href="10.11646/phytotaxa.459.2.3" ext-link-type="doi" xlink:type="simple">https://doi.org/10.11646/phytotaxa.459.2.3</ext-link></mixed-citation></ref><ref id="B7"><mixed-citation xmlns:xlink="http://www.w3.org/1999/xlink" xlink:type="simple"><person-group><name name-style="western"><surname>Chen</surname><given-names>WH</given-names></name><name name-style="western"><surname>Han</surname><given-names>YF</given-names></name><name name-style="western"><surname>Liang</surname><given-names>ZQ</given-names></name><name name-style="western"><surname>Jin</surname><given-names>DC</given-names></name></person-group> (<year>2017</year>) <article-title><italic><tp:taxon-name><tp:taxon-name-part taxon-name-part-type="genus">Lecanicillium</tp:taxon-name-part><tp:taxon-name-part taxon-name-part-type="species">araneogenum</tp:taxon-name-part></tp:taxon-name></italic> sp. nov., a new araneogenous fungus.</article-title><source>Phytotaxa</source><volume>305</volume>(<issue>1</issue>): <fpage>29</fpage>–<lpage>34</lpage>. <ext-link xlink:href="10.11646/phytotaxa.305.1.4" ext-link-type="doi" xlink:type="simple">https://doi.org/10.11646/phytotaxa.305.1.4</ext-link></mixed-citation></ref><ref id="B34"><mixed-citation xmlns:xlink="http://www.w3.org/1999/xlink" xlink:type="simple"><person-group><name name-style="western"><surname>Mains</surname><given-names>EB</given-names></name></person-group> (<year>1949</year>) <article-title>New species of <italic><tp:taxon-name><tp:taxon-name-part taxon-name-part-type="genus">Torrubiella</tp:taxon-name-part></tp:taxon-name></italic>, <italic><tp:taxon-name><tp:taxon-name-part taxon-name-part-type="genus">Hirsutella</tp:taxon-name-part></tp:taxon-name></italic> and <italic><tp:taxon-name><tp:taxon-name-part taxon-name-part-type="genus">Gibellula</tp:taxon-name-part></tp:taxon-name></italic>.</article-title><source>Mycologia</source><volume>41</volume>(<issue>3</issue>): <fpage>303</fpage>–<lpage>310</lpage>. <ext-link xlink:href="10.1080/00275514.1949.12017774" ext-link-type="doi" xlink:type="simple">https://doi.org/10.1080/00275514.1949.12017774</ext-link></mixed-citation></ref><ref id="B10"><mixed-citation xmlns:xlink="http://www.w3.org/1999/xlink" xlink:type="simple"><person-group><name name-style="western"><surname>Chen</surname><given-names>WH</given-names></name><name name-style="western"><surname>Han</surname><given-names>YF</given-names></name><name name-style="western"><surname>Liang</surname><given-names>JD</given-names></name><name name-style="western"><surname>Liang</surname><given-names>ZQ</given-names></name></person-group> (<year>2020a</year>) <article-title><italic><tp:taxon-name><tp:taxon-name-part taxon-name-part-type="genus">Akanthomyces</tp:taxon-name-part><tp:taxon-name-part taxon-name-part-type="species">neocoleopterorum</tp:taxon-name-part></tp:taxon-name></italic>, a new verticillium-like species.</article-title><source>Phytotaxa</source><volume>432</volume>: <fpage>119</fpage>–<lpage>124</lpage>. <ext-link xlink:href="10.11646/phytotaxa.432.2.2" ext-link-type="doi" xlink:type="simple">https://doi.org/10.11646/phytotaxa.432.2.2</ext-link></mixed-citation></ref><ref id="B2"><mixed-citation xmlns:xlink="http://www.w3.org/1999/xlink" xlink:type="simple"><person-group><name name-style="western"><surname>Aini</surname><given-names>AN</given-names></name><name name-style="western"><surname>Mongkolsamrit</surname><given-names>S</given-names></name><name name-style="western"><surname>Wijanarka</surname><given-names>W</given-names></name><name name-style="western"><surname>Thanakitpipattana</surname><given-names>D</given-names></name><name name-style="western"><surname>Luangsaard</surname><given-names>JJ</given-names></name><name name-style="western"><surname>Budiharjo</surname><given-names>A</given-names></name></person-group> (<year>2020</year>) <article-title>Diversity of <italic><tp:taxon-name><tp:taxon-name-part taxon-name-part-type="genus">Akanthomyces</tp:taxon-name-part></tp:taxon-name></italic> on moths (<tp:taxon-name><tp:taxon-name-part taxon-name-part-type="order">Lepidoptera</tp:taxon-name-part></tp:taxon-name>) in Thailand.</article-title><source>MycoKeys</source><volume>71</volume>: <fpage>1</fpage>–<lpage>22</lpage>. <ext-link xlink:href="10.3897/mycokeys.71.55126" ext-link-type="doi" xlink:type="simple">https://doi.org/10.3897/mycokeys.71.55126</ext-link></mixed-citation></ref><ref id="B15"><mixed-citation xmlns:xlink="http://www.w3.org/1999/xlink" xlink:type="simple"><person-group><name name-style="western"><surname>Cope</surname><given-names>HH</given-names></name><name name-style="western"><surname>Leal</surname><given-names>I</given-names></name></person-group> (<year>2005</year>) <article-title>A new species of <italic><tp:taxon-name><tp:taxon-name-part taxon-name-part-type="genus">Lecanicillium</tp:taxon-name-part></tp:taxon-name></italic> isolated from the white pine weevil, <italic><tp:taxon-name><tp:taxon-name-part taxon-name-part-type="genus">Pissodes</tp:taxon-name-part><tp:taxon-name-part taxon-name-part-type="species">strobi</tp:taxon-name-part></tp:taxon-name></italic>.</article-title><source>Mycotaxon</source><volume>94</volume>: <fpage>331</fpage>–<lpage>340</lpage>.</mixed-citation></ref><ref id="B26"><mixed-citation xmlns:xlink="http://www.w3.org/1999/xlink" xlink:type="simple"><person-group><name name-style="western"><surname>Kobayasi</surname><given-names>Y</given-names></name><name name-style="western"><surname>Shimizu</surname><given-names>D</given-names></name></person-group> (<year>1982</year>) <article-title><italic><tp:taxon-name><tp:taxon-name-part taxon-name-part-type="genus">Cordyceps</tp:taxon-name-part></tp:taxon-name></italic> species from Japan 5.</article-title><source>Bulletin of the National Science Museum Series B</source><volume>8</volume>: <fpage>111</fpage>–<lpage>123</lpage>.</mixed-citation></ref><ref id="B14"><mixed-citation xmlns:xlink="http://www.w3.org/1999/xlink" xlink:type="simple"><person-group><name name-style="western"><surname>Chiriví-Salomón</surname><given-names>JS</given-names></name><name name-style="western"><surname>Danies</surname><given-names>G</given-names></name><name name-style="western"><surname>Restrepo</surname><given-names>S</given-names></name><name name-style="western"><surname>Sanjuan</surname><given-names>T</given-names></name></person-group> (<year>2015</year>) <article-title><italic><tp:taxon-name><tp:taxon-name-part taxon-name-part-type="genus">Lecanicillium</tp:taxon-name-part><tp:taxon-name-part taxon-name-part-type="species">sabanense</tp:taxon-name-part></tp:taxon-name></italic> sp. nov. (<tp:taxon-name><tp:taxon-name-part taxon-name-part-type="family">Cordycipitaceae</tp:taxon-name-part></tp:taxon-name>) a new fungal entomopathogen of coccids.</article-title><source>Phytotaxa</source><volume>234</volume>(<issue>1</issue>): <fpage>63</fpage>–<lpage>74</lpage>. <ext-link xlink:href="10.11646/phytotaxa.234.1.4" ext-link-type="doi" xlink:type="simple">https://doi.org/10.11646/phytotaxa.234.1.4</ext-link></mixed-citation></ref><ref id="B40"><mixed-citation xmlns:xlink="http://www.w3.org/1999/xlink" xlink:type="simple"><person-group><name name-style="western"><surname>Park</surname><given-names>MJ</given-names></name><name name-style="western"><surname>Hong</surname><given-names>SB</given-names></name><name name-style="western"><surname>Shin</surname><given-names>HD</given-names></name></person-group> (<year>2016</year>) <article-title><italic><tp:taxon-name><tp:taxon-name-part taxon-name-part-type="genus">Lecanicillium</tp:taxon-name-part><tp:taxon-name-part taxon-name-part-type="species">uredinophilum</tp:taxon-name-part></tp:taxon-name></italic> sp. nov. associated with rust fungi from Korea.</article-title><source>Mycotaxon</source><volume>130</volume>(<issue>4</issue>): <fpage>997</fpage>–<lpage>1005</lpage>. <ext-link xlink:href="10.5248/130.997" ext-link-type="doi" xlink:type="simple">https://doi.org/10.5248/130.997</ext-link></mixed-citation></ref><ref id="B60"><mixed-citation xmlns:xlink="http://www.w3.org/1999/xlink" xlink:type="simple"><person-group><name name-style="western"><surname>Wang</surname><given-names>YH</given-names></name><name name-style="western"><surname>Wang</surname><given-names>WJ</given-names></name><name name-style="western"><surname>Wang</surname><given-names>K</given-names></name><name name-style="western"><surname>Dong</surname><given-names>CH</given-names></name><name name-style="western"><surname>Hao</surname><given-names>JR</given-names></name><name name-style="western"><surname>Kirk</surname><given-names>PM</given-names></name><name name-style="western"><surname>Yao</surname><given-names>YJ</given-names></name></person-group> (<year>2023a</year>) <article-title><italic><tp:taxon-name><tp:taxon-name-part taxon-name-part-type="genus">Akanthomyces</tp:taxon-name-part><tp:taxon-name-part taxon-name-part-type="species">zaquensis</tp:taxon-name-part></tp:taxon-name></italic> (<tp:taxon-name><tp:taxon-name-part taxon-name-part-type="family">Cordycipitaceae</tp:taxon-name-part></tp:taxon-name>, <tp:taxon-name><tp:taxon-name-part taxon-name-part-type="order">Hypocreales</tp:taxon-name-part></tp:taxon-name>), a new species isolated from both the stroma and the sclerotium of <italic><tp:taxon-name><tp:taxon-name-part taxon-name-part-type="genus">Ophiocordyceps</tp:taxon-name-part><tp:taxon-name-part taxon-name-part-type="species">sinensis</tp:taxon-name-part></tp:taxon-name></italic> in Qinghai, China.</article-title><source>Phytotaxa</source><volume>579</volume>(<issue>3</issue>): <fpage>198</fpage>–<lpage>208</lpage>. <ext-link xlink:href="10.11646/phytotaxa.579.3.5" ext-link-type="doi" xlink:type="simple">https://doi.org/10.11646/phytotaxa.579.3.5</ext-link></mixed-citation></ref></ref-list></tp:taxon-treatment>
