# Supplementary material for: ﻿Species diversity and major host/substrate associations of the genus Akanthomyces (Hypocreales, Cordycipitaceae)
Source: MycoKeys. 2024 Jan 15;101:113–41. doi: 10.3897/mycokeys.101.109751 (PMC10806914; doi:10.3897/mycokeys.101.109751)
Supplement: XML Treatment for Akanthomyces araneogenus [file mycokeys.101.109751-treatment5.xml]

<!DOCTYPE tp:taxon-treatment
  PUBLIC "-//TaxonX//DTD Taxonomic Treatment Publishing DTD v0 20100105//EN" "tax-treatment-NSO.dtd">
<tp:taxon-treatment xmlns:tp="http://www.plazi.org/taxpub"><tp:treatment-meta><kwd-group><label>Taxon classification</label><kwd>
              <named-content content-type="kingdom">Fungi</named-content>
            </kwd><kwd>
              <named-content content-type="order">Hypocreales</named-content>
            </kwd><kwd>
              <named-content content-type="family">Cordycipitaceae</named-content>
            </kwd></kwd-group><mixed-citation publication-type="journal"><person-group><name><surname>Wang</surname><given-names>Yao</given-names></name><name><surname>Wang</surname><given-names>Zhi-Qin</given-names></name><name><surname>Luo</surname><given-names>Run</given-names></name><name><surname>Souvanhnachit</surname><given-names>Sisommay</given-names></name><name><surname>Thanarut</surname><given-names>Chinnapan</given-names></name><name><surname>Dao</surname><given-names>Van-Minh</given-names></name><name><surname>Yu</surname><given-names>Hong</given-names></name></person-group><article-title>﻿Species diversity and major host/substrate associations of the genus <italic><tp:taxon-name><tp:taxon-name-part taxon-name-part-type="genus" reg="Akanthomyces">Akanthomyces</tp:taxon-name-part></tp:taxon-name></italic> (<tp:taxon-name><tp:taxon-name-part taxon-name-part-type="order">Hypocreales</tp:taxon-name-part></tp:taxon-name>, <tp:taxon-name><tp:taxon-name-part taxon-name-part-type="family">Cordycipitaceae</tp:taxon-name-part></tp:taxon-name>)</article-title><source>MycoKeys</source><day>15</day><month>01</month><year>2024</year><volume>101</volume><fpage>113</fpage><lpage>141</lpage><pub-id pub-id-type="doi">10.3897/mycokeys.101.109751</pub-id></mixed-citation></tp:treatment-meta><tp:nomenclature><label>﻿</label><tp:taxon-name>
            <object-id xmlns:xlink="http://www.w3.org/1999/xlink" content-type="arpha" xlink:type="simple">BAFFDD6C-E05A-5C92-90DF-A47A8E8DE386</object-id>
            <tp:taxon-name-part taxon-name-part-type="genus" reg="Akanthomyces">Akanthomyces</tp:taxon-name-part>
            <tp:taxon-name-part taxon-name-part-type="species" reg="araneogenus">araneogenus</tp:taxon-name-part>
            <object-id xmlns:xlink="http://www.w3.org/1999/xlink" content-type="mycobank" xlink:type="simple">816114</object-id>
          </tp:taxon-name><tp:taxon-authority>Z.Q. Liang, W.H. Chen &amp; Y.F. Han, Phytotaxa 379(1): 69 (2018)</tp:taxon-authority><xref ref-type="fig" rid="F6">Fig. 6</xref><tp:nomenclature-citation-list><tp:nomenclature-citation><tp:taxon-name>
                <tp:taxon-name-part taxon-name-part-type="genus" reg="Akanthomyces">Akanthomyces</tp:taxon-name-part>
                <tp:taxon-name-part taxon-name-part-type="species" reg="tiankengensis">tiankengensis</tp:taxon-name-part>
              </tp:taxon-name><comment>W.H. Chen, Y.F. Han, J.D. Liang &amp; Z.Q. Liang, Microbiology Spectrum 10(5): e01975-22, 6 (2022). Synonym.</comment></tp:nomenclature-citation></tp:nomenclature-citation-list></tp:nomenclature><tp:treatment-sec sec-type="description" id="SECID0EFCAK"><title>Description.</title><p><bold><italic>Sexual morph</italic></bold>: Undetermined. <bold><italic>Asexual morph</italic></bold>: Mycosed hosts covered with white to pale yellow mycelia, occasionally several synnemata arising from all of the parts of the host. Colonies on PDA moderately fast-growing at 25 °C, reaching a diameter of 25–36 mm in 14 days at 25 °C, circular, middle bulge, white to yellowish, reverse yellowish. Hyphae smooth‐walled, branched, septate, hyaline, 0.5–2.9 μm wide. Conidiophores smooth‐walled, cylindrical, solitary, 10.6–22.4 × 1.3–2.6 μm (n = 30). Phialides consisting of a cylindrical, somewhat inflated base, verticillate on conidiophores, usually in whorls of 2–3 or solitary on hyphae, 8.1–17.8 × 1.1–3.6 μm (n = 30). Conidia smooth and hyaline, one‐celled, globose, 1.6–2.4 μm in diameter or ellipsoidal to fusiform, 2.2–4.1 × 1.1–2.3 μm (n = 50), often in chains. Size and shape of phialides and conidia similar in culture and on natural substratum.</p></tp:treatment-sec><tp:treatment-sec sec-type="host" id="SECID0ETCAK"><title>Host.</title><p>Spider (<tp:taxon-name><tp:taxon-name-part taxon-name-part-type="order">Araneae</tp:taxon-name-part></tp:taxon-name>).</p></tp:treatment-sec><tp:treatment-sec sec-type="Habit" id="SECID0E5CAK"><title>Habit.</title><p>On the spiders on dead stems or emerging from leaf litter.</p></tp:treatment-sec><tp:treatment-sec sec-type="distribution" id="SECID0EDDAK"><title>Distribution.</title><p>Guizhou and Yunnan Province, China; Chiang Mai Province, Thailand; Nghe An Province, Vietnam.</p></tp:treatment-sec><tp:treatment-sec sec-type="material" id="SECID0EIDAK"><title>Material examined.</title><p>Thailand, Chiang Mai Province, Chiang Mai City, Queen Sirikit Botanic Garden (<named-content xmlns:xlink="http://www.w3.org/1999/xlink" content-type="dwc:verbatimCoordinates" xlink:type="simple"><named-content content-type="geo-json" specific-use="{&#34;type&#34;:&#34;Point&#34;,&#34;coordinates&#34;:[98.860400,18.899000]}" id="NCID0ERDAK" xlink:type="simple">18.8990°N, 98.8604°E</named-content></named-content>, 547 m above sea level), on a spider on a dead stem, 20 November 2018, Yao Wang (<abbrev xmlns:xlink="http://www.w3.org/1999/xlink" xlink:title="Yunnan Herbal Herbarium" id="ABBRID0EWDAK" xlink:type="simple">YHH</abbrev> 2301001; living culture: <abbrev xmlns:xlink="http://www.w3.org/1999/xlink" xlink:title="Yunnan Fungal Culture Collection" id="ABBRID0E1DAK" xlink:type="simple">YFCC</abbrev> 1811934). VIETNAM, Nghe An Province, Pu Mat National Park (<named-content xmlns:xlink="http://www.w3.org/1999/xlink" content-type="dwc:verbatimCoordinates" xlink:type="simple"><named-content content-type="geo-json" specific-use="{&#34;type&#34;:&#34;Point&#34;,&#34;coordinates&#34;:[104.588900,18.929200]}" id="NCID0EBEAK" xlink:type="simple">18.9292°N, 104.5889°E</named-content></named-content>, 621 m above sea level), on spiders emerging from leaf litter on the forest floor, 28 April 2017, Yao Wang (<abbrev xmlns:xlink="http://www.w3.org/1999/xlink" xlink:title="Yunnan Herbal Herbarium" id="ABBRID0EGEAK" xlink:type="simple">YHH</abbrev> 2301007, <abbrev xmlns:xlink="http://www.w3.org/1999/xlink" xlink:title="Yunnan Herbal Herbarium" id="ABBRID0EKEAK" xlink:type="simple">YHH</abbrev> 2301012; living culture: <abbrev xmlns:xlink="http://www.w3.org/1999/xlink" xlink:title="Yunnan Fungal Culture Collection" id="ABBRID0EOEAK" xlink:type="simple">YFCC</abbrev> 1704946, <abbrev xmlns:xlink="http://www.w3.org/1999/xlink" xlink:title="Yunnan Fungal Culture Collection" id="ABBRID0ESEAK" xlink:type="simple">YFCC</abbrev> 1704947). China, Yunnan Province, Dai Autonomous Prefecture of Xishuangbanna, Mengla County (<named-content xmlns:xlink="http://www.w3.org/1999/xlink" content-type="dwc:verbatimCoordinates" xlink:type="simple"><named-content content-type="geo-json" specific-use="{&#34;type&#34;:&#34;Point&#34;,&#34;coordinates&#34;:[101.725200,21.181700]}" id="NCID0EZEAK" xlink:type="simple">21.1817°N, 101.7252°E</named-content></named-content>, 875 m above sea level), on a spider on a dead stem, 12 June 2022, Zhi-Qin Wang (<abbrev xmlns:xlink="http://www.w3.org/1999/xlink" xlink:title="Yunnan Herbal Herbarium" id="ABBRID0E5EAK" xlink:type="simple">YHH</abbrev> 2301002; living culture: <abbrev xmlns:xlink="http://www.w3.org/1999/xlink" xlink:title="Yunnan Fungal Culture Collection" id="ABBRID0ECFAK" xlink:type="simple">YFCC</abbrev> 2206935).</p></tp:treatment-sec><tp:treatment-sec sec-type="comments" id="SECID0EGFAK"><title>Commentary.</title><p>In our phylogenetic analyses, <italic><tp:taxon-name><tp:taxon-name-part taxon-name-part-type="genus" reg="Akanthomyces">Akanthomyces</tp:taxon-name-part><tp:taxon-name-part taxon-name-part-type="species" reg="araneogenus">araneogenus</tp:taxon-name-part></tp:taxon-name></italic> ex-type strain (GZUIF DX2) and <italic><tp:taxon-name><tp:taxon-name-part taxon-name-part-type="genus" reg="Akanthomyces">A.</tp:taxon-name-part><tp:taxon-name-part taxon-name-part-type="species" reg="tiankengensis">tiankengensis</tp:taxon-name-part></tp:taxon-name></italic> ex-type isolate (<ext-link xmlns:xlink="http://www.w3.org/1999/xlink" ext-link-type="gen" xlink:href="KY11571" xlink:type="simple">KY11571</ext-link>) and our two samples isolated from the spiders formed a well-supported clade (Fig. <xref ref-type="fig" rid="F1">1</xref>). From a phylogenetic point of view, <italic><tp:taxon-name><tp:taxon-name-part taxon-name-part-type="genus" reg="Akanthomyces">A.</tp:taxon-name-part><tp:taxon-name-part taxon-name-part-type="species" reg="tiankengensis">tiankengensis</tp:taxon-name-part></tp:taxon-name></italic> could not be distinguished from <italic><tp:taxon-name><tp:taxon-name-part taxon-name-part-type="genus" reg="Akanthomyces">A.</tp:taxon-name-part><tp:taxon-name-part taxon-name-part-type="species" reg="araneogenus">araneogenus</tp:taxon-name-part></tp:taxon-name></italic>, being inside the clade of the latter. Previous morphological observations revealed several differences in the characteristics between <italic><tp:taxon-name><tp:taxon-name-part taxon-name-part-type="genus" reg="Akanthomyces">A.</tp:taxon-name-part><tp:taxon-name-part taxon-name-part-type="species" reg="araneogenus">araneogenus</tp:taxon-name-part></tp:taxon-name></italic> and <italic><tp:taxon-name><tp:taxon-name-part taxon-name-part-type="genus" reg="Akanthomyces">A.</tp:taxon-name-part><tp:taxon-name-part taxon-name-part-type="species" reg="tiankengensis">tiankengensis</tp:taxon-name-part></tp:taxon-name></italic> (<xref ref-type="bibr" rid="B8">Chen et al. 2018</xref>; <xref ref-type="bibr" rid="B12">Chen et al. 2022</xref>); however, our samples from different regions showed diversity of morphology in this study. The colony colour and the shape and size of the phialides and conidia of <italic><tp:taxon-name><tp:taxon-name-part taxon-name-part-type="genus" reg="Akanthomyces">A.</tp:taxon-name-part><tp:taxon-name-part taxon-name-part-type="species" reg="araneogenus">araneogenus</tp:taxon-name-part></tp:taxon-name></italic> and <italic><tp:taxon-name><tp:taxon-name-part taxon-name-part-type="genus" reg="Akanthomyces">A.</tp:taxon-name-part><tp:taxon-name-part taxon-name-part-type="species" reg="tiankengensis">tiankengensis</tp:taxon-name-part></tp:taxon-name></italic>, amongst other morphological features, have been noted in our samples. There is reason to believe that distinguishing the two species is difficult because of the extensive overlap in morphological characteristics. Thus, we propose that <italic><tp:taxon-name><tp:taxon-name-part taxon-name-part-type="genus" reg="Akanthomyces">A.</tp:taxon-name-part><tp:taxon-name-part taxon-name-part-type="species" reg="tiankengensis">tiankengensis</tp:taxon-name-part></tp:taxon-name></italic> is a synonym of <italic><tp:taxon-name><tp:taxon-name-part taxon-name-part-type="genus" reg="Akanthomyces">A.</tp:taxon-name-part><tp:taxon-name-part taxon-name-part-type="species" reg="araneogenus">araneogenus</tp:taxon-name-part></tp:taxon-name></italic>.</p></tp:treatment-sec><tp:treatment-sec><!--Section generated to contain objects referenced in tp:taxon-treatment.--><fig id="F6" position="float" orientation="portrait"><object-id xmlns:xlink="http://www.w3.org/1999/xlink" content-type="doi" xlink:type="simple">10.3897/mycokeys.101.109751.figure6</object-id><object-id xmlns:xlink="http://www.w3.org/1999/xlink" content-type="arpha" xlink:type="simple">12F46D8C-96B9-5E0E-9919-06F926EFD430</object-id><label>Figure 6.</label><caption><p>Morphology of <italic><tp:taxon-name><tp:taxon-name-part taxon-name-part-type="genus" reg="Akanthomyces">Akanthomyces</tp:taxon-name-part><tp:taxon-name-part taxon-name-part-type="species" reg="araneogenus">araneogenus</tp:taxon-name-part></tp:taxon-name></italic><bold>A</bold> fungus on spider <bold>B</bold> conidiogenous structures on the host <bold>C,D</bold> culture character on PDA medium <bold>E–H</bold> conidiophores, conidiogenous cells and conidia <bold>I</bold> conidia. Scale bars: 5 mm (<bold>A</bold>); 30 µm (<bold>B</bold>); 30 mm (<bold>C, D</bold>); 10 µm (<bold>E</bold>); 5 µm (<bold>F–I</bold>).</p></caption><graphic xmlns:xlink="http://www.w3.org/1999/xlink" xlink:href="mycokeys-101-113-g006.jpg" position="float" orientation="portrait" xlink:type="simple" id="oo_967824.jpg"><uri content-type="original_file" xlink:type="simple">https://binary.pensoft.net/fig/967824</uri></graphic></fig><fig id="F1" position="float" orientation="portrait"><object-id xmlns:xlink="http://www.w3.org/1999/xlink" content-type="doi" xlink:type="simple">10.3897/mycokeys.101.109751.figure1</object-id><object-id xmlns:xlink="http://www.w3.org/1999/xlink" content-type="arpha" xlink:type="simple">6F43014C-390B-52D5-87A3-74344818538A</object-id><label>Figure 1.</label><caption><p>Phylogenetic tree of <italic><tp:taxon-name><tp:taxon-name-part taxon-name-part-type="genus" reg="Akanthomyces">Akanthomyces</tp:taxon-name-part></tp:taxon-name></italic> species, based on combined partial ITS + nrLSU + <italic><abbrev xmlns:xlink="http://www.w3.org/1999/xlink" xlink:title="translation elongation factor 1α" id="ABBRID0EIRCI" xlink:type="simple">TEF</abbrev></italic> + <italic>RPB1</italic> + <italic>RPB2</italic> sequences. Numbers at the branches indicate support values (<abbrev xmlns:xlink="http://www.w3.org/1999/xlink" xlink:title="Bayesian Inference" id="ABBRID0EQRCI" xlink:type="simple">BI</abbrev>-PP/IQ-TREE-BS/ RAxML-BS) above 0.7/70%/70%. Ex-type materials are marked with “T”. Isolates in bold type are those analysed in this study.</p></caption><graphic xmlns:xlink="http://www.w3.org/1999/xlink" xlink:href="mycokeys-101-113-g001.jpg" position="float" orientation="portrait" xlink:type="simple" id="oo_967819.jpg"><uri content-type="original_file" xlink:type="simple">https://binary.pensoft.net/fig/967819</uri></graphic></fig></tp:treatment-sec><ref-list><ref id="B8"><mixed-citation xmlns:xlink="http://www.w3.org/1999/xlink" xlink:type="simple"><person-group><name name-style="western"><surname>Chen</surname><given-names>WH</given-names></name><name name-style="western"><surname>Liu</surname><given-names>C</given-names></name><name name-style="western"><surname>Han</surname><given-names>YF</given-names></name><name name-style="western"><surname>Liang</surname><given-names>JD</given-names></name><name name-style="western"><surname>Liang</surname><given-names>ZQ</given-names></name></person-group> (<year>2018</year>) <article-title><italic><tp:taxon-name><tp:taxon-name-part taxon-name-part-type="genus">Akanthomyces</tp:taxon-name-part><tp:taxon-name-part taxon-name-part-type="species">araneogenum</tp:taxon-name-part></tp:taxon-name></italic>, a new <italic><tp:taxon-name><tp:taxon-name-part taxon-name-part-type="genus">Isaria</tp:taxon-name-part></tp:taxon-name></italic>-like araneogenous species.</article-title><source>Phytotaxa</source><volume>379</volume>(<issue>1</issue>): <fpage>66</fpage>–<lpage>72</lpage>. <ext-link xlink:href="10.11646/phytotaxa.379.1.6" ext-link-type="doi" xlink:type="simple">https://doi.org/10.11646/phytotaxa.379.1.6</ext-link></mixed-citation></ref><ref id="B12"><mixed-citation xmlns:xlink="http://www.w3.org/1999/xlink" xlink:type="simple"><person-group><name name-style="western"><surname>Chen</surname><given-names>WH</given-names></name><name name-style="western"><surname>Liang</surname><given-names>JD</given-names></name><name name-style="western"><surname>Ren</surname><given-names>XX</given-names></name><name name-style="western"><surname>Zhao</surname><given-names>JH</given-names></name><name name-style="western"><surname>Han</surname><given-names>YF</given-names></name><name name-style="western"><surname>Liang</surname><given-names>ZQ</given-names></name></person-group> (<year>2022</year>) Species diversity of <italic><tp:taxon-name><tp:taxon-name-part taxon-name-part-type="genus">Cordyceps</tp:taxon-name-part></tp:taxon-name></italic>-like fungi in the Tiankeng karst region of China. Microbiology Spectrum 10(5): e01975–e22. <ext-link xlink:href="10.1128/spectrum.01975-22" ext-link-type="doi" xlink:type="simple">https://doi.org/10.1128/spectrum.01975-22</ext-link></mixed-citation></ref></ref-list></tp:taxon-treatment>
